# Supplementary material for: Fusarium oxysporum mediates systems metabolic reprogramming of chickpea roots as revealed by a combination of proteomics and metabolomics
Source: Plant Biotechnol J. 2016 Jan 23;14(7):1589–603. doi: 10.1111/pbi.12522 (PMC5066658; doi:10.1111/pbi.12522)
Supplement: Supplementary file 6 — Table S1 (a) List of the identified proteins using LC‐MSE. (b) List of 481 differentially accumulated proteins identified using LC‐MSE. (c) List of 481 differentially expressed proteins with their actual fold changes. [file PBI-14-1589-s002.xls]

## Sheet: Table S1A
Supplemental Table S1a: List of the identified proteins using LC-MSE
Sr No	Accession	Peptide count	Peptides used for quantitation	Confidence score	Anova (p)	Protein annotation	DVC2_1	DVC2_2	DVC2_3	DVI2_1	DVI2_2	DVI2_3	DVC4_1	DVC4_2	DVC4_3	DVI4_1	DVI4_2	DVI4_3	DVC8_1	DVC8_2	DVC8_3	DVI8_1	DVI8_2	DVI8_3	DVC12_1	DVC12_2	DVC12_3	DVI12_1	DVI12_2	DVI12_3	JGC2_1	JGC2_2	JGC2_3	JGI2_1	JGI2_2	JGI2_3	JGC4_1	JGC4_2	JGC4_3	JGI4_1	JGI4_2	JGI4_3	JGC8_1	JGC8_2	JGC8_3	JGI8_1	JGI8_2	JGI8_3	JGC12_1
1	Ca_11131	76	32	485.398	0	gi|502144361|ref|XP_004505669.1|PREDICTED: putative leucine-rich repeat-containing protein DDB_G0290503-like isoform X1 [Cicer arietinum] >gi|502144364|ref|XP_004505670.1| PREDICTED: putative leucine-rich repeat-containing protein DDB_G0290503-like isoform X2 [Cicer arietinum]	14028.1	13904.6	13700.9	13935.3	14029.4	14227	11827.8	13523	12304.3	15457.8	15929.4	15483.8	15177	14699.5	15190.4	14026.2	14507.5	14167.3	21717.5	22171.2	23158.9	12204.4	11886	11316.2	16469.1	16285.1	15958.2	15271.2	13919.9	14088.1	16260.1	16140.9	16372.8	15066.7	14936.1	14878.5	18039.3	17549.7	16919.3	13234	12476.1	12376.9	14641.6
2	Ca_03590	36	20	300.492	0	gi|502117964|ref|XP_004496033.1|PREDICTED: enolase-phosphatase E1-like [Cicer arietinum]	10936.6	11679.2	11520.3	6258.76	6295.07	6564.35	5783.72	6366.1	5813.18	10900.6	11476.4	11696.9	9528.62	8762.22	9678.59	9102.31	10162.7	9850.26	17501.1	17236.4	17517.5	6054.23	6062.66	5951.71	13886.5	13862.1	13786.3	12702.7	11388.1	11639.8	14814.2	14597.2	15029.1	12661.4	12506.7	12207.9	15704.8	15252	14570.5	9116.04	8801.32	8967.22	17272.4
3	Ca_02367	37	22	292.167	0	gi|502160177|ref|XP_004511659.1|PREDICTED: heat shock protein STI-like [Cicer arietinum]	10259.3	9680.13	9384.14	9811.48	10099.1	10077.7	9108.46	10016	9245.16	10756.2	10366.6	9943.27	10126.7	10260.7	10758.6	21783.4	22584	21835.9	22421	23376.2	24204.8	8302.9	7747.49	7193.72	11841.6	11865.9	11764.6	9214.16	8318.36	8301.73	10798.9	10643.1	10972	9505.39	9396.49	9101.26	12773.8	12638.8	12121	11243.7	10925.3	11168.6	8305.69
4	P02769	34	27	299.05	4.5653e-06	gi|1351907|sp|P02769.4|ALBU_BOVINRecName: Full=Serum albumin; AltName: Full=BSA; AltName: Allergen=Bos d 6; Flags: Precursor >gi|162648|gb|AAA51411.1| albumin [Bos taurus]	16893.9	17042.5	16874.8	16190.9	15889.4	16586.7	17722.2	19216.8	18320.4	15735.5	16254.6	16786.2	16500.6	15412	16633.9	15939	17949.2	16923.5	17562.6	17136.7	17780	17424	17026	16601.9	17713.1	17191.7	16870.7	16927.2	15082.5	15348.7	16469.3	15709.9	16087	16530.8	16505.5	17826.6	15779.9	15705.7	15430.5	17292.1	16913.8	17059.8	16212.8
5	Ca_12650	29	13	298.224	0	gi|502135891|ref|XP_004502489.1|PREDICTED: protein disulfide-isomerase-like [Cicer arietinum]	11247.7	11168.9	10954.9	10465.4	10415.3	10784.4	12749.8	13805.4	13225.2	14871.2	15106.7	15164.1	10911.4	10057.7	10961.4	15210.9	16672.7	16262.2	19124.4	20211.3	20720.3	9278.3	8904.75	8630.57	12248.6	12269.7	12036.7	9409.95	8345.02	8645.93	11148.5	10973.3	11190.3	13589.7	13415.4	13424.6	11003.5	10867.2	10523.3	12622.4	11943.6	12261.3	7740.43
6	Ca_08214	29	13	245.75	0	gi|525345100|ref|NP_001266005.1|5-methyltetrahydropteroyltriglutamate--homocysteine methyltransferase-like [Cicer arietinum] >gi|219522337|gb|ACL14488.1| methionine synthase [Cicer arietinum]	5300.21	5603.78	5292.61	5014.88	5403.31	5240.47	3960.77	5057.99	4315.38	5804.34	5961.19	5793.02	4622.61	4506.31	4907.56	3530.83	3736.39	3464.3	4483.17	4451.82	4786.94	4175.12	4096.37	3797.41	5048.64	5074.5	4928.39	5530.3	5034.1	5140.56	7190.14	7207.24	7298.71	6776.73	6761.39	6655.39	6256.69	6064.28	5762.89	4465.77	4381.22	4174.88	5542.73
7	Ca_05560	29	8	261.935	0	gi|502120564|ref|XP_004497004.1|PREDICTED: uncharacterized protein LOC101500213 [Cicer arietinum]	7479.38	6304.07	6818.16	4583.17	4765.23	4776.63	5903.73	6532.81	6270.78	8193.11	8582.8	7719.84	8323.92	8475.67	8968.8	2904.72	3060.7	2861.85	4401.99	4930.32	5075.9	5952.53	5798.85	5394.9	6672.47	6708.41	6642.73	6697.8	6068.13	6089.69	7692.33	7676.76	7896.73	8843.38	8820.78	8622.52	7073.24	7120.32	6741.01	6279.71	5933.52	6190.17	6336.92
8	Ca_11958	27	9	216.128	0	gi|502110465|ref|XP_004493886.1|PREDICTED: probable mediator of RNA polymerase II transcription subunit 37c-like [Cicer arietinum]	2486.89	2541.42	2451.84	2203.17	2078.55	2155.35	2299.98	2680.26	2477.65	2884.46	3019.09	2837.16	2535.75	2456.73	2431.97	1544.21	1670.58	1484.72	1700.46	1824.15	1855.18	1905.1	1822.76	1709.75	2402.97	2421.26	2353.47	3097.28	2835.67	2862.05	3716.58	3759.76	3761.44	2713.5	2709.13	2681.52	3186.84	3082.24	2927.78	1980.81	1904.25	1675.42	2797.45
9	Ca_03118	25	8	174.105	0	gi|502150606|ref|XP_004508035.1|PREDICTED: sucrose synthase-like isoform X3 [Cicer arietinum]	5109.98	4979.73	4716.41	4271.52	4499.95	4432.75	3970.32	4542.96	4232.55	5190.17	5146.49	4997.15	5202.49	5249.12	5455.91	2618.83	2703.75	2648.27	3893.95	4043.57	4121.56	4117.12	3923.82	3676.77	4618.6	4616.9	4470.56	5439.26	5047.64	4980.73	6599.12	6479.06	6722.49	5010.3	4962.2	4848.07	6048.55	5979.26	5688.45	4246.55	4129.6	4223.84	5054.71
10	Ca_15765	25	18	201.555	0	gi|502146267|ref|XP_004506377.1|PREDICTED: patellin-2-like [Cicer arietinum]	7492.49	7082.69	6863.45	5482.83	5498.07	5587	6085.19	6689.19	6388.63	6834.08	6847.05	6885	8906.03	8888.64	9363.04	6424.6	6983.3	6534.63	12046.1	12434.1	12872.2	7781.08	7506.49	6936.48	7105.8	7078.45	7004.14	5935.49	5445.55	5437	7814.4	7793.62	7998.91	7265.18	7259.76	7105.16	8761.94	8595.99	8208.79	7199.73	7010.81	7100.15	8860.72
11	Ca_06787	25	11	172.374	5.66214e-15	gi|525345013|ref|NP_001265996.1|primary amine oxidase-like precursor [Cicer arietinum] >gi|3819099|emb|CAA08855.1| copper amine oxidase [Cicer arietinum]	3979.62	4161.67	4011.36	3949.53	3829.69	4037.04	3442.23	3720.05	3580.15	4143.79	4214.97	4132.76	3721.94	3477.53	3865.48	3684.63	4057.5	4021.37	4400.36	4978.32	4964.66	3629.22	3432.52	3341.62	4075.19	3987.6	3845.19	4751.42	4336.57	4473.42	5090.05	5009.08	5137.63	4474.11	4489.03	4405.9	4725.31	4583.26	4374.43	3974.01	3879.08	3896.68	5330.96
12	Ca_00103	27	5	204.491	5.69868e-09	gi|502077044|ref|XP_004485534.1|PREDICTED: actin-101-like [Cicer arietinum]	928.884	1255.71	1256.09	1084.64	884.983	1101.28	1095.89	1069.9	1098.1	1190.98	1215.12	1446.4	1382.95	929.233	1143.2	644.403	878.105	993.181	1434.25	1576.14	1514.71	937.751	942.228	973.128	1487.23	1443.38	1404.45	1285.31	1036.01	1141.76	1774.35	1705.68	1737.73	1367.54	1438.98	1464.59	1651.97	1680.97	1730.84	1175.65	1117.58	1099.88	1431.5
13	Ca_10057	25	1	195.69	0	gi|502156312|ref|XP_004510411.1|PREDICTED: linoleate 9S-lipoxygenase-like [Cicer arietinum]	63.4638	57.5171	54.3503	24.6256	28.3901	30.2192	81.54	102.679	84.8834	48.6134	36.2229	40.0762	78.972	92.011	88.7615	166.342	175.799	155.699	491.866	496.75	515.313	78.1657	73.5245	61.7208	21.5316	21.2848	24.4346	27.7782	18.7053	21.2462	24.5499	24.877	26.8313	78.7458	74.6378	73.14	38.4212	36.1248	34.5466	42.1656	41.5154	41.2448	20.5242
14	Ca_10056	24	3	205.428	0	gi|502156314|ref|XP_004510412.1|PREDICTED: linoleate 9S-lipoxygenase-like [Cicer arietinum]	1984.16	1811.32	1760.45	1331.97	1311.29	1331.9	1299.25	1441.98	1356.73	1181.98	1283.17	1103.14	1480.47	1477.49	1396.99	333.069	342.946	320.463	547.71	739.827	700.923	1048.31	1003.36	929.24	1230.72	1238.54	1208.34	1126.55	1036.72	1056.09	1789.22	1745.78	1826.92	1304.42	1290.05	1239.91	1838.94	1773.55	1712.71	815.772	766.535	817.538	960.57
15	Ca_18462	23	5	311.315	0	gi|502087868|ref|XP_004488666.1|PREDICTED: chitinase 2-like [Cicer arietinum]	30835.1	31197.1	30567.8	29673	27449	29015.3	34318	35583.6	36192.4	32275	35737	36008.7	41270.1	40857.7	40647.9	13436.5	12921.3	13264.5	8789.09	11431.4	11758.4	29656.5	29225.5	27582.5	18046.5	17127.2	16830.4	18099.8	16687.9	16900.1	36367	33251.5	33773.6	18397.1	18628.3	20768.7	33260.3	33952.9	34014.7	17228.5	16535.7	16560.7	12100.3
16	Ca_05855	23	2	172.809	0	gi|502138932|ref|XP_004503582.1|PREDICTED: luminal-binding protein-like [Cicer arietinum]	495.034	453.575	435.482	402.077	384.45	399.042	333.173	395.936	386.012	434.561	509.467	499.116	507.341	516.016	486.357	587.26	642.113	534.838	642.043	614.884	638.037	325.247	300.473	264.606	521.512	512.545	508.682	256.876	248.379	257.853	333.202	369.082	363.373	428.594	442.942	436.078	323.856	316.32	319.918	451.776	480.669	416.626	258.949
17	Ca_22236	24	4	202.789	0	gi|502102570|ref|XP_004492118.1|PREDICTED: heat shock cognate 70 kDa protein 2-like [Cicer arietinum]	859.74	769.597	783.763	851.537	851.559	821.859	660.067	828.435	758.882	929.991	1080.1	1007.56	813.113	795.707	815.447	1741.91	1811.95	1754.45	1821.18	2413.63	2641.87	864.444	800.174	733.302	1224.32	1236.8	1227.13	1987.05	1886.86	1936.96	2057.6	2067.67	2108.98	940.667	969.091	919.934	2427.51	2387.87	2292.37	1041.41	1032.53	986.251	1342.44
18	Ca_08330	24	4	167.921	0	gi|502118056|ref|XP_004496079.1|PREDICTED: chaperonin CPN60-2, mitochondrial-like [Cicer arietinum]	1055.55	978.383	925.028	1083.56	1083.13	1044.71	1205.21	1347.96	1290.72	1379.73	1501.6	1380.47	1535.11	1569.25	1637.46	1942.28	2019.73	1904.32	2259.67	2607.05	2612.24	1144.33	1085.77	1013.57	1146.79	1185.09	1152.25	1393.22	1285.02	1312.79	1472.57	1476.07	1505.99	1183.07	1161.16	1136.68	1853.71	1786.69	1694.8	1104.05	1069.27	1051.04	1302.49
19	Ca_13566	23	2	145.052	0	gi|502088409|ref|XP_004488812.1|PREDICTED: elongation factor 2-like [Cicer arietinum]	383.542	342.822	322.05	345.307	354.595	357.46	236.871	250.707	255.102	378.117	367.326	334.151	381.821	371.107	382.271	222.632	234.018	227.615	419.33	492.298	485.621	353.869	315.926	298.826	390.502	387.779	389.091	519.063	477.406	487.93	694.404	685.207	729.291	426.198	421.151	410.724	694.548	663.746	639.52	317.097	293.86	307.322	605.611
20	Ca_10055	22	6	156.022	1.11022e-16	gi|502156316|ref|XP_004510413.1|PREDICTED: linoleate 9S-lipoxygenase-like [Cicer arietinum]	1544.73	1727.26	1650.51	2134.71	1947.07	2169.56	1430.52	1314.54	1472.14	1261.79	1379.86	1589.42	1471.79	1228.97	1470.17	694.235	976.185	1037.92	2207.19	2102	2131.28	1330.88	1307.95	1317.6	2781.64	2682.28	2604.35	1377.74	1295.93	1327.75	2556.99	2334.39	2343.92	1656.55	1676.87	1800.34	2839.33	2788.28	2688.21	1878.57	1791.09	1857.24	2011.64
21	Ca_27205	21	13	234.981	0	gi|525313856|ref|NP_001265896.1|fructose-bisphosphate aldolase, cytoplasmic isozyme [Cicer arietinum] >gi|3913008|sp|O65735.1|ALF_CICAR RecName: Full=Fructose-bisphosphate aldolase, cytoplasmic isozyme >gi|3021338|emb|CAA06308.1| cytosolic fructose-1,6-bisphosphate aldolase [Cicer arietinum]	17728.3	18147.3	17814.9	18689.3	18579.7	19837.8	18287.2	20214.5	18822.2	18135.2	18629.8	19134.2	22054.9	19877.7	22528.4	7162.19	8322.13	7977.91	12739.9	12193.9	12650.8	14780.6	14469.2	14325.2	17537	17694.5	17324.3	19481.7	16945.8	17951.8	24037.1	24191.4	24523	15909.3	15998.3	15643	25021.1	24593	23854.8	15708.5	15055.9	15446.2	17584.7
22	Ca_05857	21	1	145.463	0	gi|502138924|ref|XP_004503579.1|PREDICTED: luminal-binding protein-like [Cicer arietinum]	169.548	145.403	122.051	195.894	197.92	198.657	180.828	170.131	170.826	302.977	344.362	324.413	235.733	241.314	228.752	328.673	362.336	355.678	626.389	669.745	828.243	167.02	159.813	154.63	219.256	228.189	220.148	428.04	423.487	460.271	484.82	495.671	492.14	152.284	150.812	163.712	718.221	718.159	689.286	159.592	170.793	186.481	485.888
23	Ca_16693	21	5	189.653	1.11022e-16	gi|502145084|ref|XP_004505872.1|PREDICTED: heat shock cognate 70 kDa protein 2-like [Cicer arietinum]	545.901	723.587	709.454	839.572	815.448	930.864	787.973	840.41	857.725	823.172	928.705	1044.38	846.216	642.655	716.763	1076.36	1093.59	1054.93	1441.22	1740.72	1825.96	696.179	699.681	706.884	1050.91	1040.51	1024.97	1060.81	954.025	1044.05	1442.75	1393.86	1460.78	974.988	1049.89	1040.79	1911.95	1942.03	1816.2	1058.39	961.075	952.564	1190.5
24	FVEG_00720T0	21	8	173.515	0	FVEG_00720T0	2693.47	2654.96	2658.73	2541.02	2510.05	2545.55	2128.34	2709.83	2483.61	2883.49	2878.26	2898.83	2626.06	2597.72	2793.69	2120.07	2215.82	2162.73	3000.84	3236.8	3208.1	2059.19	2020.88	1830	3065.3	3037.1	3040.64	3405.93	3067.71	3084.58	4234.12	4030.36	4096.78	2689.53	2704.64	2842.6	4185.09	4129.1	4014.6	2413.42	2311.58	2293.83	3183.95
25	Ca_13153	20	10	137.867	5.18561e-11	gi|502152034|ref|XP_004508731.1|PREDICTED: malate dehydrogenase, chloroplastic-like [Cicer arietinum]	1883.06	1905.06	1828.3	1748.33	1782.79	1786.46	1682.92	2056.06	1829.81	2142.25	2372.69	2160.87	2059.96	2021.62	1925.48	1644.56	1681.92	1602.21	1728.3	2172.12	2201.79	1605.94	1564.48	1474.86	2075.55	2090.7	2032.75	2172.67	2042.31	2012.56	2465.4	2475.85	2503.76	2093.17	2062.46	2026.61	2675.25	2563.7	2452.18	1738.26	1689.17	1438.49	2059.25
26	Ca_23764	20	4	165.353	1.79971e-07	gi|148612111|gb|ABQ95992.1|14-3-3-like protein [Cicer arietinum] >gi|148612115|gb|ABQ95994.1| 14-3-3-like protein [Cicer arietinum]	813.95	1946.2	1962.55	1632.17	900.636	1593.29	1711.88	1076.41	1420.56	1168.4	1287.45	2126.04	1537.58	840.649	1252.57	760.697	1090.57	1427.89	3760.82	3753.95	3953.9	1147.1	1161.21	1403.35	4248.84	3303.29	3194.03	1464.01	1198.47	1384.97	4103.41	2966.06	3030.99	1651.65	1967.99	3615.43	3063.1	3261.33	3743.7	1597.11	1786.76	1902.92	1619.59
27	Ca_02008	20	9	162.585	0	gi|502161212|ref|XP_004512077.1|PREDICTED: peroxidase 72-like [Cicer arietinum]	6086.11	5747.15	5772.28	7731.66	7540.66	7897.43	6093.58	7002.12	6657.09	5632.98	5445.78	5680.03	8996.69	8609	8985.38	1836.33	2033.98	2040.74	3015.45	3423.74	3777.56	6509.48	6305.48	6058.81	8398.16	8097.71	8021.24	7134.96	6645.5	6824.9	8043.99	7716.13	7865.01	5630.31	5715.64	6028.21	9030.61	8807.4	8676.52	6112.05	5939.51	5917.37	9240.99
28	Ca_20936	20	4	151.95	0	gi|502091958|ref|XP_004489678.1|PREDICTED: 5-methyltetrahydropteroyltriglutamate--homocysteine methyltransferase-like isoform X1 [Cicer arietinum] >gi|502091962|ref|XP_004489679.1| PREDICTED: 5-methyltetrahydropteroyltriglutamate--homocysteine methyltransferase-like isoform X2 [Cicer arietinum] >gi|502091965|ref|XP_004489680.1| PREDICTED: 5-methyltetrahydropteroyltriglutamate--homocysteine methyl…	346.185	315.836	324.852	342.914	326.038	311.656	214.486	300.293	236.873	314.48	284.21	266.535	229.157	220.217	212.039	122.012	132.051	120.335	150.237	221.298	211.272	226.02	206.284	199.49	270.419	266.807	253.561	278.574	249.772	243.862	383.747	382.715	393.946	312.587	295.474	278.845	325.899	340.604	298.063	349.612	334.368	338.814	205.247
29	Ca_15084	19	12	200.71	0	gi|502123922|ref|XP_004498312.1|PREDICTED: MLP-like protein 34-like [Cicer arietinum]	14157.5	15146.2	14683.3	9696.49	9008.49	9789.85	15072.8	15894.9	15310.9	14930.3	15750.6	16196.3	13044.5	11302.2	12077.2	21107.4	21814.2	22385.6	36483.2	39686.8	41545.2	13098.7	12698.5	12176.1	17131.7	17489.7	17102.4	11111.9	10062.2	10166.2	13677.3	13361	13616.4	13130.7	13068.1	13250	17817.2	17566.8	16809.1	13787.9	13530.7	13835.1	11361.2
30	Ca_00761	19	12	182.816	0	gi|502111700|ref|XP_004494139.1|PREDICTED: enolase-like [Cicer arietinum]	9263.51	9435.26	9817.71	6973.12	7211.14	7069.45	8998.07	10955.6	10307.8	11995.7	12340.7	11249.5	10997.7	11176.3	11739.8	4921.78	4921.93	4823.35	5584.45	6588.47	6969.06	7737.05	7571.08	7072.75	11280.7	11333.9	11050.7	12706.7	11784.2	11702.5	13683.4	13669.4	14060.8	12564.7	12339.9	12328	14034.7	13760.8	12897	8085.49	7610.9	7025.15	11324.5
31	Ca_21024	19	3	176.536	0	gi|502102603|ref|XP_004492129.1|PREDICTED: heat shock cognate 70 kDa protein 2-like [Cicer arietinum]	1111.39	1053.2	978.368	605.171	637.316	630.46	960.839	1053.35	961.763	1247.36	1336.84	1296.37	1155.58	1126.33	1143.14	690.178	692.535	633.933	1327.72	1275.47	1288.37	828.644	839.593	814.45	1022.85	998.364	990.488	1504.84	1384.41	1307.72	1727.15	1704.06	1758.52	1397.95	1347.7	1356.94	1327.57	1270.62	1198.99	852.565	798.126	802.996	1444.56
32	Ca_02018	19	11	150.178	0	gi|525314471|ref|NP_001266030.1|isoflavone reductase [Cicer arietinum] >gi|1708425|sp|Q00016.1|IFR_CICAR RecName: Full=Isoflavone reductase; Short=IFR; AltName: Full=2'-hydroxyisoflavone reductase; AltName: Full=NADPH:isoflavone oxidoreductase >gi|17949|emb|CAA43167.1| NADPH:isoflavone oxidoreductase [Cicer arietinum]	4234.69	3898.96	3747.94	5792.13	6340.13	6196.09	3828.97	4359.72	3946.64	8112.85	8033	7858.45	4127.26	4033.79	4304.51	2703.52	2887.6	2682.75	4499.84	4641.79	4709.85	4718.72	4494.89	4175.93	3561.36	3558.8	3653.06	9693.66	8839.06	8880.26	5975.51	5972.36	6120.49	5416.85	5236.42	5246.04	5634.58	5608.87	5316.26	3874.42	3752.75	3767	5385.65
33	Ca_09526	20	9	145.6	0	gi|502104660|ref|XP_004492608.1|PREDICTED: 2,3-bisphosphoglycerate-independent phosphoglycerate mutase-like [Cicer arietinum]	3579.86	3446.18	3307.37	3301.13	3290.78	3336.66	3579.67	3892.48	3745.47	4247.09	4405.01	4271.98	4380.47	4182.77	4311.83	2003.42	2125.99	2093.88	3256.07	4176.68	4239.93	3951.62	3823.53	3565.7	3847.51	3870.41	3796.97	4090.97	3750.75	3914.47	4742.71	4710.64	4805.9	4426.72	4394.78	4307.62	4994.29	4897.7	4713.83	3689.07	3550.43	3695.27	4220.82
34	Ca_02687	19	5	136.472	4.44089e-16	gi|502081609|ref|XP_004486913.1|PREDICTED: probable fructokinase-4-like [Cicer arietinum]	1754.29	1524.07	1440.84	1513.7	1565.35	1528.12	1464.02	1585.12	1591.54	1909.35	2008.53	1933.57	1585.29	1602.25	1707.03	1260.06	1433.84	1303.66	1625.63	1780.28	1809.66	1312.45	1206.24	1168.66	1647.81	1636.21	1622.22	2143.92	1989.61	1932.43	1960.08	2000.43	1968.61	1615.12	1619.9	1565.56	2370.86	2273.7	2157.96	1379.71	1357.79	1354.44	1741.49
35	Ca_12653	19	9	146.529	0	gi|502135882|ref|XP_004502486.1|PREDICTED: L-ascorbate peroxidase S, chloroplastic/mitochondrial-like isoform X1 [Cicer arietinum]	4336.89	4276.98	4195.52	3956.38	3862.22	3975.72	3765.66	4321.28	4014.83	4636.58	4523.59	4408.26	3599.26	3498.81	3752.68	6097.68	6611.07	6476.22	6801.07	7578.08	7660.46	3332.22	3266.88	3112.42	5079.76	4920.99	4908.73	5068.03	4760.74	4857.11	6283.35	6195.92	6383.31	4236.56	4166.25	4168.97	7076.98	7045.31	6693.97	3463.15	3385.21	3063.56	4152.68
36	Ca_22693	20	1	160.921	0	gi|502102666|ref|XP_004492148.1|PREDICTED: actin-11-like [Cicer arietinum]	515.294	442.91	458.941	362.054	380.475	343.362	341.85	461.594	454.724	418.474	522.897	474.305	584.213	597.114	653.677	190.44	169.329	171.707	176.453	242.125	245.303	341.926	324.417	284.96	470.49	468.287	475.449	607.016	574.601	566.764	743.141	760.386	765.294	446.934	440.943	464.484	857.076	808.907	783.477	368.616	346.694	304.859	585.876
37	Ca_01442	18	5	150.684	0	gi|228552594|gb|ACQ45021.1|14-3-3 [Cicer arietinum]	1399	1914.85	1918.93	2256.92	1852.49	2303.97	2178.57	2066.36	2113.76	2603.6	3086.85	3414.16	3669.36	3137.7	3348.79	1872.42	2375.11	2482.48	5214.13	5318.75	5431.61	2240.94	2327.32	2452.37	2583.29	2341.12	2291.51	3380.25	2961.39	3230.62	5271.79	4955.38	5038.18	2258.36	2338.63	2695.2	5592.4	5544.04	5510.08	1709.63	1693.33	1739.87	3216.12
38	Ca_05308	17	1	112.316	0.000332668	gi|502142263|ref|XP_004504872.1|PREDICTED: heat shock 70 kDa protein, mitochondrial-like [Cicer arietinum]	106.751	326.004	319.52	267.013	182.334	266.797	327.341	258.273	290.093	177.8	210.953	346.852	283.408	70.2773	197.201	77.1065	175.102	231.761	425.286	412.065	412.112	154.23	149.771	189.507	420.382	390.188	367.198	229.372	180.455	204.983	480.63	459.578	455.111	292.877	316.86	348.512	415.51	426.568	441.843	287.257	277.847	293.695	245.932
39	Ca_16997	17	5	150.19	2.73115e-14	gi|502090111|ref|XP_004489124.1|PREDICTED: 14-3-3-like protein A-like [Cicer arietinum]	3591.55	3647.2	3621.1	3428.59	3173.41	3063.1	2436.8	3310.5	2857.12	3353.67	2913.53	2842.34	2932.18	2966.79	3108.39	3076.84	3189.75	3088.84	3665.21	4173.91	4283.72	2673.86	2485.76	2314.28	4498.64	4547.04	4524.89	2644.55	2456.88	2491.42	3077.59	3118.92	3162.16	2952.39	2950.44	2797.32	4110.45	3977.33	3730.22	2488.99	2439.44	2374.56	2646.16
40	Ca_08775	19	9	171.754	0	gi|502176240|ref|XP_004515830.1|PREDICTED: glyceraldehyde-3-phosphate dehydrogenase, cytosolic-like [Cicer arietinum]	7513.76	7310.39	6901.76	4436.85	4667.78	4615.24	4913.1	5953.53	5282.78	5413.73	6189.8	5903.58	7338.5	7807.51	7715.49	2404.99	2495.36	2366.43	2767.41	3795.06	3952.59	5088.9	4850.52	4358.25	7608.4	7807.83	7846.05	5463.13	4979.45	5165.2	7101.63	7131	7184.22	5928.98	6085.93	6049.81	6993.25	6927.41	6636.65	5079.21	4859.96	4872.27	5743.33
41	Ca_07984	17	5	148.785	0	gi|971560|emb|CAA62226.1|peroxidase1B [Medicago sativa]	1672.07	1658.42	1615.62	1863.3	1974.61	1941.42	1571.91	1835.36	1688.57	2307.34	2443.07	2060.33	1676.07	1643.66	1667.16	2253.93	2398.47	2180.02	2848.79	3162.23	3147.47	1989.33	1890.27	1776.66	2469.1	2555.69	2528.96	2660.93	2462.41	2446.36	2772.27	2732.31	2862.03	2245.07	2361.68	2291.43	3163.12	3135.87	2997.73	2862.98	2751.91	2658.34	2449.91
42	Ca_22673	17	12	182.299	1.11022e-16	gi|502088188|ref|XP_004488762.1|PREDICTED: phosphoglycerate kinase, cytosolic-like [Cicer arietinum]	7685.91	8027.33	7702.46	7296.95	6970.85	7232.3	6659.6	8401.91	7422.26	8383.03	7668.95	8020.32	7616.49	7207.79	7539.98	5131.26	5262.8	5257.22	5860.57	7164.04	7066.63	5658.81	5260.89	5151.96	8763.14	8694.25	8455.62	8065.5	7388.26	7550.18	9805.31	9667.39	9896.73	8080.04	8103.52	8306.11	10404.9	10172.8	9768.98	6583.77	6371.29	6254.22	8228.16
43	Ca_17009	17	9	128.703	0	gi|502090152|ref|XP_004489137.1|PREDICTED: transaldolase-like [Cicer arietinum]	3066.59	2967.09	2919.27	2851.18	2868.69	2959.8	2891.04	3265.72	3000.39	3722.05	3574.67	3636.76	3680.82	3579.99	3766.55	2382.3	2579.13	2433.5	3383.69	3377.64	3374.24	3327.24	3224.27	3118.26	3078.3	3016.99	3007.76	3670.16	3275.13	3375.7	4573.58	4495.72	4582.57	3882.4	3789.78	3856.77	5156.91	5025.56	4830.23	3299.48	3197.09	3118.66	3878.16
44	Ca_04759	16	10	194.935	0	gi|502130823|ref|XP_004500781.1|PREDICTED: dehydrin ERD14-like [Cicer arietinum]	26401.9	27199	26709	10412.4	10291.3	10625.9	14125.5	15530	13856.9	18121	17437.9	17781.7	13436.4	12709.3	14010.7	27816.4	30168.2	29084.1	36629.3	35126.3	36739.4	6178.02	5834.29	5563.34	35917.6	35488.8	35083.4	20578.8	18447.8	18962.7	19072.5	18524.7	19029.4	16220.9	16420.1	16759	23450.3	23116.7	22351.4	25386.2	24979.9	25053.8	20817.8
45	Ca_23477	16	4	92.4185	0	gi|502171058|ref|XP_004514974.1|PREDICTED: enolase-like [Cicer arietinum]	1346.86	1227.12	1230.86	901.577	890.775	918.051	769.403	906.943	798.762	1006.9	990.457	932.338	1151.47	1162.27	1260.32	776.573	851.377	808.614	1206.09	1116.25	1189.12	983.936	990.607	866.032	1284.07	1283.93	1305.61	1343.99	1112.05	1110.74	1424.17	1392.55	1427.81	940.632	898.582	885.605	1513.25	1527.54	1447.26	900.054	874.854	880.58	1587
46	Ca_17203	17	12	166.649	0	gi|502173509|ref|XP_004515346.1|PREDICTED: plasminogen activator inhibitor 1 RNA-binding protein-like [Cicer arietinum]	6431.45	8137.64	7885.24	8721.46	7479.15	9031.47	6247.89	6137.16	6047.85	4854.13	5380.07	6457.85	4280.82	3439.17	3799.04	11285.5	13056.4	13731.3	10235.1	10603.6	11745.7	3359.33	3382.51	3544.07	10110.1	9593.59	9438.82	2689.31	2324.47	2483.39	4973.53	4620.91	4675.15	4430.49	4486.72	5057.15	5632.31	5743.68	5925.01	6614.2	6831.55	6981.17	2530.89
47	Ca_04274	16	8	115.662	0	gi|502137294|ref|XP_004503036.1|PREDICTED: calnexin homolog [Cicer arietinum]	2617.48	2763.72	2699.3	2637.2	2525.6	2781.33	2678.32	2874.42	2790.08	2776.07	2896.65	2931.42	2776.15	2470.13	2322.85	2277.26	2192.38	2241.01	3083.79	3311.95	3491.45	1910.18	1832.2	1812.76	2928.37	2807.63	2797.99	2351.86	2080.58	2129.17	2960.31	2884.57	2961.14	2558.61	2537.3	2660.26	2725.16	2687.87	2578.24	2477.87	2229.42	2204.21	1867.04
48	Ca_07566	16	2	108.958	0	gi|502134148|ref|XP_004502016.1|PREDICTED: 5-methyltetrahydropteroyltriglutamate--homocysteine methyltransferase-like [Cicer arietinum]	152.315	127.385	129.788	151.089	142.687	146.771	94.5579	119.718	116.442	173.482	191.049	176.046	113.093	105.217	112.689	247.532	256.85	223.178	257.751	266.974	263.053	89.0564	93.2619	88.3659	188.623	192.231	188.327	482.653	444.616	456.339	652.271	647.254	673.295	209.558	210.459	209.464	611.422	588.782	582.003	145.98	134.585	99.4665	555.184
49	Ca_03068	16	3	122.666	9.58915e-11	gi|75304713|sp|Q8W3Y4.1|METK_PHALURecName: Full=S-adenosylmethionine synthase; Short=AdoMet synthase; AltName: Full=Methionine adenosyltransferase; Short=MAT >gi|18157331|dbj|BAB83761.1| S-adenosylmethionine synthetase [Phaseolus lunatus]	1214.03	1222.14	1183.3	1203.37	1131.62	1071.93	760.739	1169.53	1031.04	1278.93	1184.85	1130.85	1112.84	1145.38	1218.04	969.777	1062.1	966.479	972.615	1210.41	1239.65	864.835	827.578	735.444	1314.52	1323.24	1299.87	1221.18	1171.17	1197.63	1546.25	1563.47	1598.16	1249.11	1249.65	1240.04	1663.25	1579.36	1527.8	1031.37	976.345	959.112	1261.67
50	Ca_18851	17	7	117.088	0	gi|502149512|ref|XP_004507557.1|PREDICTED: V-type proton ATPase catalytic subunit A-like [Cicer arietinum]	1566.93	1501.27	1448.48	1203.07	1220.46	1209.15	1400.82	1547.19	1470.66	1685.95	1700.92	1552.91	1397.92	1447.01	1447.79	1237.97	1275.86	1208.59	1616.5	1614.29	1636.63	1310.03	1252.39	1159.46	1691.81	1668.95	1644.44	1550.51	1456.96	1453.82	2126.19	2140.53	2162.91	1752.27	1711	1638.94	1869.92	1858.13	1817.37	1348.95	1268.05	1248.02	1623.26
51	Ca_20286	15	7	158.847	0	gi|525314407|ref|NP_001266013.1|plasma membrane-associated cation-binding protein 1-like [Cicer arietinum] >gi|6469121|emb|CAB61742.1| plasma membrane intrinsic polypeptide [Cicer arietinum]	9537.84	9066.64	10599.9	5679.69	5906.46	5751.36	10515.5	11288.6	10852.2	10127.9	11071.9	9683.42	15226.9	15117.6	15080.6	24138.5	24155.3	22787.3	37972.8	43162.2	44880.8	14631.2	14504.9	13553.8	10961.2	10995.6	10868.9	3913.99	3544.58	3579.67	4676.66	4529.9	4621.04	11742.2	11538.1	11537	8269.43	8314.15	7841.58	9037.96	7909.32	8245.27	4459.74
52	Ca_07983	15	5	124.788	0	gi|62909961|dbj|BAD97438.1|peroxidase [Pisum sativum]	794.695	780.12	761.888	705.134	616.778	728.721	631.176	613.525	626.94	695.288	638.984	631.57	647.624	570.417	541.725	1053.17	1094.77	1113.1	1406.48	1505.05	1460.52	510.734	510.89	464.249	883.796	873.46	859.314	603.604	565.276	563.164	833.846	819.928	860.931	682.673	664.049	670.02	1052.95	1012.9	955.53	608.854	578.877	607.517	547.558
53	Ca_10592	15	7	83.3972	1.11022e-16	gi|502090719|ref|XP_004489319.1|PREDICTED: alpha-dioxygenase 1-like [Cicer arietinum]	1577.72	1495.61	1456.71	1206.05	1260.14	1295.04	1060.41	1179.52	1071.82	1435.1	1603.16	1507.97	1452.98	1518.06	1562.27	1069.7	1111.99	1097.46	1616.46	2250.59	2126.58	1125.18	1066.9	953.018	2002.82	2066.45	2019.59	1495.58	1361.04	1434.64	1867.61	1884.74	1897.87	1703.9	1692.62	1711.36	2280.39	2209.18	2132.21	1486.67	1437.16	1432.35	1540.76
54	FVEG_07930T0	15	4	118.036	1.52101e-14	FVEG_07930T0	2178.38	1975.67	2013.32	4107.61	4220.47	3552.29	1847.98	2897.58	2415.77	2845.02	2398.4	2369.85	1782.91	1758.42	1915.29	3163.68	3526.34	3098.49	2916.95	3599.94	3771.1	2593.71	2403.68	2371.07	4253.33	4228.85	4113.67	2023.78	1899.09	1850.77	2589.15	2551.42	2693.67	2738.48	2632.45	2593.97	3834.79	3572.85	3406.38	3222.49	2951.77	2974.48	2869.64
55	Ca_04163	17	3	144.584	2.38698e-14	gi|357464527|ref|XP_003602545.1|Actin [Medicago truncatula] >gi|355491593|gb|AES72796.1| Actin [Medicago truncatula]	4963.19	4201.76	4265.53	4417.82	4082.63	4481.97	4348.18	5282.3	4562.22	4288.31	4886.45	4918.89	5053.93	5091.59	5174.31	2518.42	2369.48	2392.93	1926.49	2584.88	2749.34	4156.33	3579.99	3284.53	3812.76	3755.32	3800.21	3312.8	3004.11	3141.54	3832.56	3893.78	3994.72	3043.03	3107.08	3006.56	4059.11	3988.96	3900.16	4317.4	4284.72	4033.89	2915.97
56	Ca_18347	15	9	119.822	0	gi|502125689|ref|XP_004499026.1|PREDICTED: cysteine proteinase RD21a-like [Cicer arietinum]	7723.98	7156.63	6746.25	5198.89	5349.89	5341.79	5871.72	6433.9	6203.71	6729.42	6970.64	6415.95	8649.97	8997.94	9156.56	7076.17	7315.37	6882.2	12880.5	13648.5	13951.4	8558.47	8167.63	7630.73	7061.84	7093.98	7005.83	5732.83	5346.21	5188.34	7568.87	7638.85	7718.54	7389.97	7300.2	7160.49	11524	10965.6	10622	7592.57	7189.16	6898.69	10147.8
57	Ca_14037	15	9	137.695	0	gi|502121795|ref|XP_004497444.1|PREDICTED: glutathione S-transferase L3-like [Cicer arietinum]	4275.78	3878.96	3852.45	5162.31	5287.43	4945.8	5776.56	7044.44	6568.22	12657.7	12734.5	12172.8	6598.76	6645.71	6833.68	12506	12995.6	12142	10429.1	11683.5	12507.3	8614.27	8194.61	7886.63	3730.56	3774.97	3735.77	7316.93	6877.14	6901.83	7402.74	7341.58	7594.49	8150.39	7924.15	7780.22	8839.06	8488.71	8135.47	5947.99	5677.11	5591.11	5558.81
58	Ca_20504	15	5	111.303	0	gi|502127365|ref|XP_004499676.1|PREDICTED: ankyrin repeat domain-containing protein 2-like [Cicer arietinum]	2147.45	2175.99	2175.92	2865.64	2681.25	2935.59	2559.96	2671.41	2516.3	3453.22	3832.33	3925.97	2805.5	2586.14	2749.86	4746.08	4821.75	4792.35	6688.97	7882.44	8609.07	2063.75	1866.52	1872.26	3984.82	3781.6	3764.76	4932.7	4602.02	4825.88	4835.6	4749.55	4829.28	2504.05	2504.16	2676.92	6022.75	6052.15	5967.68	2527.37	2407.35	2386.31	4591.35
59	Ca_23162	15	2	119.251	3.43059e-14	gi|525313446|ref|NP_001266061.1|malate dehydrogenase, cytoplasmic-like [Cicer arietinum] >gi|10334493|emb|CAC10208.1| cytosolic malate dehydrogenase [Cicer arietinum]	558.187	535.449	641.336	437.94	533.786	531.279	402.759	382.229	349.731	438.166	401.511	405.033	439.749	579.773	635.154	131.593	161.876	156.629	308.34	287.384	305.726	408.572	409.029	367.662	347.245	364.007	368.119	381.265	300.301	307.7	546.015	521.708	482.372	422.677	377.753	350.803	494.987	566.487	475.461	338.076	312.293	410.19	345.537
60	Ca_18282	15	4	94.8172	0	gi|502103363|ref|XP_004492264.1|PREDICTED: probable mitochondrial-processing peptidase subunit beta-like [Cicer arietinum]	1708.1	1569.73	1667.18	1736.27	1844.19	1752.04	1549.08	1824.48	1649.06	2313.63	2215.87	2122.2	2155.73	2017.02	2232.37	2350.77	2536.59	2331.99	4093.97	3963.27	4090.14	1677.92	1549.82	1467.4	2045.37	2064.7	1962.97	2434.92	2237.87	2214.2	2836.58	2851.48	2915.25	2029.08	1974.43	1953.5	3712.12	3718.87	3512.41	2352.42	2315.7	2248.2	2546.71
61	Ca_18974	16	10	144.584	1.11022e-16	gi|502164682|ref|XP_004513214.1|PREDICTED: uncharacterized protein LOC101497922 isoform X1 [Cicer arietinum] >gi|502164684|ref|XP_004513215.1| PREDICTED: uncharacterized protein LOC101497922 isoform X2 [Cicer arietinum]	5307.08	5068.59	4861.09	4560.73	4854.69	4902.37	4201.48	4924.57	4656.17	5416.06	5335.3	5103.85	5371.87	5447.13	5590.33	5867.84	5926.74	5395.92	7019.53	7137.89	7591.21	4510.81	4349.39	4117.4	5812.69	5749.3	5788.21	4158.46	3822.49	3861.87	4712.49	4686.3	4815.37	4635.16	4587.65	4453.15	5688.31	5463.55	5255.99	5333.8	4973.52	5109.97	4166.81
62	FOXG_08555T0	15	1	100.076	2.88658e-15	FOXG_08555T0	47.2432	51.0046	46.0153	45.9583	47.7514	55.0051	16.173	16.1034	15.4389	27.2423	37.9282	33.697	105.113	143.107	134.418	8.22599	2.30598	1.3541	2.40616	2.94127	5.75673	59.8799	55.9489	58.9472	27.691	29.1689	26.8662	51.821	45.0786	43.75	54.1077	55.0623	58.0231	21.8833	17.788	17.8274	48.7358	54.2706	47.5256	55.9158	47.156	24.5172	61.7634
63	Ca_04286	15	6	123.359	0	gi|502118573|ref|XP_004496331.1|PREDICTED: ATP synthase subunit d, mitochondrial-like [Cicer arietinum]	1401.33	1422.82	1343.48	1545.9	1563.76	1547.91	1748.29	1905.15	1766.59	3074.9	2980.4	2926.09	2502	2409.25	2421.91	3649.92	4100.84	3481.31	6118.72	6071.47	6367.03	2917.53	2832.58	2902.95	1461.25	1431.1	1395.13	2832.31	2507.89	2431.25	3378.92	3328.08	3452.76	1927.51	1909.85	1925.12	3289.99	3260.38	3086.93	1545.46	1581.95	1412.26	2479.33
64	Ca_01035	15	3	163.601	0	gi|502112841|ref|XP_004494460.1|PREDICTED: S-adenosylmethionine synthase-like [Cicer arietinum]	2375.94	2190.69	2105.62	1767.86	1844.71	1814.9	2429.07	2744.04	2464.64	3031.75	2691.68	2735.05	2174.36	2145.57	2334.57	979.198	1014.17	939.463	1970.92	1803.23	1920.07	1766.19	1711.71	1570.91	1986	2040.74	2064.26	2803.06	2439.1	2486.19	2907.45	2745.76	2809.44	2603.69	2638.88	2562.93	2029.07	2073.64	1895.51	1787.93	1787.25	1774.91	2066.5
65	Ca_13708	15	4	94.2701	0	gi|502148909|ref|XP_004507317.1|PREDICTED: beta-glucosidase 24-like [Cicer arietinum]	1737.19	1710.8	1621.52	1329.43	1320.72	1354.82	1230.68	1332.38	1229.16	1731.37	1626.49	1653.09	1833.86	1810.9	1957.05	819.186	841.498	797.466	1330.77	1290.38	1357.62	1563.21	1504.9	1379.2	1534.85	1546.99	1564.04	1875.11	1710.74	1705.9	2127.03	2125.78	2165.81	1648.89	1653.74	1585.46	2038.83	1979.71	1875.29	1582.82	1581.86	1613.47	2139.68
66	Ca_11397	14	4	96.3312	0	gi|502135169|ref|XP_004502243.1|PREDICTED: serine hydroxymethyltransferase 1-like [Cicer arietinum]	1482.13	1445.55	1427.2	1352.36	1279.68	1373.05	1466.43	1532.65	1486.84	1802.68	1817.97	1775.78	1732.77	1664.63	1769.79	668.285	820.073	867.986	1074.68	1214.07	1248.47	1237.81	1188.77	1121.5	1419.49	1398.86	1347.15	1931.99	1684.75	1740.08	2067.87	2013.41	2117.94	1699.73	1729.11	1674.23	1805.2	1778.05	1742.14	1541.75	1441.2	1545.73	1572.66
67	Ca_17133	14	1	122.112	1.80278e-12	gi|502121944|ref|XP_004497502.1|PREDICTED: 60S ribosomal protein L12-like [Cicer arietinum]	394.196	391.567	379.396	248.008	238.192	238.366	397.56	450.856	454.214	371.255	435.952	431.287	413.817	425.589	339.384	338.632	183.26	196.872	181.219	244.366	238.128	357.086	330.924	298.386	315.399	315.88	310.225	302.36	284.515	277.823	191.245	192.785	194.906	420.228	457.36	450.553	282.806	268.248	252.249	384.218	311.683	345.871	170.786
68	Ca_02610	15	2	126.537	0	gi|502081929|ref|XP_004487013.1|PREDICTED: actin-like [Cicer arietinum]	241.238	218.089	214.85	225.274	225.641	224.861	208.453	230.548	218.304	253.722	277.508	248.849	281.782	273.758	273.635	102.276	107.087	90.584	117.414	160.416	153.652	192.216	193.392	189.605	291.614	292.787	287.09	146.69	133.122	139.834	240.068	239.007	251.412	296.714	279.134	278.903	266.94	257.69	237.876	220.897	209.096	178.737	170.926
69	Ca_14697	14	3	112.882	0	gi|502091438|ref|XP_004489551.1|PREDICTED: elongation factor 1-alpha-like [Cicer arietinum] >gi|502091441|ref|XP_004489552.1| PREDICTED: elongation factor 1-alpha-like [Cicer arietinum]	563.293	525.163	514.294	659.495	658.227	635.21	284.177	325.301	305.074	472.156	520.202	479.282	438.479	420.426	378.386	265.372	221.447	207.38	215.523	281.621	281.991	343.758	367.59	336.891	587.879	585.86	583.46	719.32	628.655	649.187	579.267	562.008	572.501	528.252	508.429	493.431	467.016	445.142	425.596	419.467	365.068	326.867	420.569
70	Ca_09621	15	7	139.921	0	gi|502139999|ref|XP_004504010.1|PREDICTED: probable ATP synthase 24 kDa subunit, mitochondrial-like isoform X2 [Cicer arietinum]	2334.06	2470.46	2395.67	2180.04	2328.7	2537.28	2482.53	3153.93	2814.31	5013.99	4748.12	4507.54	4006.36	4034.72	4374.58	4776.25	5103.85	4720.51	9672.37	10064.1	10722.1	3722.57	3686.46	3454.24	2752.45	2713.61	2637.09	4443.3	4057.13	4094.6	6423.03	6396.49	6563.7	3588.38	3652.81	3541.52	7665.72	7424.67	7019.58	2165.09	2067.57	2088.59	4245.08
71	Ca_02616	14	11	142.166	0	gi|502081910|ref|XP_004487007.1|PREDICTED: triosephosphate isomerase, cytosolic-like [Cicer arietinum]	8964.24	9792.07	9162.07	9040.35	9057.33	9163.19	9912.86	11295.9	9953.09	11110.8	11684.2	11377.6	12051.3	11959.5	12630.9	4837.52	5395.48	5166.05	8183.75	8372.37	8698.86	8897.72	8536.33	8311.03	10331.3	10016.4	9900.32	8732.26	7991.04	7913.84	11123.3	10445.4	10634.5	10189.4	9917.98	10345.9	11762.6	11561.2	11178	8383.33	8177.88	8245.57	8403.88
72	Ca_13282	14	6	112.709	0	gi|502137555|ref|XP_004503122.1|PREDICTED: glutamine synthetase nodule isozyme-like [Cicer arietinum]	4160.19	4318.14	4406.63	4271.65	3807.76	3854.72	2566.28	3317.59	2954.04	3848.11	3315.24	3151.69	4291.53	4382.88	4707.7	1622.98	1680.55	1614.36	3060.76	3288.02	3442.76	3155.93	2910.96	2536.66	3909.88	4001.93	4075.05	3396.05	3047.74	3157.69	3504.46	3498.93	3481.93	2676.35	2588.7	2568.72	3895.6	3777.52	3598.9	2900.68	2843	2882.28	2808.33
73	Ca_18652	14	7	88.6106	0	gi|502121457|ref|XP_004497327.1|PREDICTED: chalcone--flavonone isomerase 1B-2-like [Cicer arietinum]	2098.47	1964.86	1895.83	1792.57	1788.26	1780.62	1755.75	2053.72	1876.73	2130.39	2310.89	2174.54	2076.62	2077.57	2124.16	1966.63	1908.09	1768.03	2770.69	2893.09	2977.27	1944.62	1784.83	1659.18	2077.95	2075.8	2066.12	3105.38	2789.97	2827.1	3488.47	3478.43	3561.19	2179.77	2177.77	2084.86	3790.06	3791.81	3597.14	2008.87	1990.49	1900.81	3419.26
74	Ca_13691	14	1	106.421	8.94925e-08	gi|502148965|ref|XP_004507340.1|PREDICTED: fructokinase-2-like [Cicer arietinum]	581.353	547.39	544.009	568.09	535.167	483.539	428.995	519.801	492.244	584.963	678.472	598.707	469.586	470.278	498.927	360.533	391.407	363.112	346.412	502.074	528.149	415.399	374.67	357.942	482.094	469.923	480.929	576.272	519.392	541.06	517.912	515.594	533.087	476.459	456.343	438.057	614.407	606.601	567.233	447.984	460.785	472.637	524.408
75	FGSG_06154T0	14	1	93.7229	1.15463e-14	FGSG_06154T0	368.748	359.106	347.275	341.193	350.155	354.623	211.131	246.261	233.091	263.744	284.843	250.9	220.757	239.361	151.717	230.535	157.854	153.59	155.392	215.22	212.849	167.408	151.739	161.9	450.249	439.552	442.702	533.368	476.737	477.407	447.431	452.627	478.16	363.802	359.404	350.823	401.144	385.997	363.653	229.187	164.102	150.02	417.679
76	Ca_21035	14	7	98.2114	0	gi|502171791|ref|XP_004515103.1|PREDICTED: peroxidase 12-like [Cicer arietinum]	2986.21	2470.54	2706.65	3120.27	3355	3382.07	2620.12	2898.14	2851.43	3243.75	3226.75	3081.52	3364.95	3279.67	3364.45	1286.34	1341.45	1282.77	1788.45	1915.06	1953.93	3045.58	2936.85	2769.94	3721.29	3605.43	3475.43	2825.58	2529.6	2422.02	4220.09	4168.38	3839.85	2543	2519.83	2467.34	4824.62	4457.77	4127.77	2847.27	2626.22	2445.89	3027.53
77	Ca_18331	14	1	96.879	2.28717e-10	gi|502086214|ref|XP_004488146.1|PREDICTED: sucrose synthase-like isoform X6 [Cicer arietinum]	701.505	669.359	654.7	747.36	747.726	751.596	554.865	647.01	644.287	678.919	699.058	591.899	676.659	656.143	530.904	532.137	441.294	441.659	458.154	643.609	629.423	595.745	522.315	503.815	838.916	838.982	842.505	949.978	862.431	872.311	898.873	901.212	965.35	771.121	733.912	686.26	988.44	973.521	909.77	560.571	460.567	497.634	868.346
78	Ca_12054	14	3	75.3252	0	gi|502111221|ref|XP_004493990.1|PREDICTED: cell division control protein 48 homolog D-like isoform X3 [Cicer arietinum]	239.266	285.859	254.24	261.518	268.681	229.736	161.167	269.434	245.283	324.784	300.995	291.292	198.185	190.875	211.537	422.899	451.407	427.806	356.568	437.412	460.852	117.509	123.69	107.966	467.157	452.802	436.501	615.514	566.199	552.547	700.478	699.773	709.541	356.936	356.284	356.988	787.085	746.552	717.258	233.613	253.353	213.187	407.294
79	Ca_17146	14	4	116.809	0	gi|502121977|ref|XP_004497518.1|PREDICTED: adenosine kinase 2-like [Cicer arietinum]	927.562	995.142	983.79	868.905	878.487	888.171	852.037	975.329	856.665	1199.39	1060.86	1101.55	805.521	713.878	712.682	178.289	160.223	170.867	236.976	346.905	337.978	561.839	427.28	470.391	1086.44	1064.44	1040.6	1146.7	1040.32	1043.73	1322.22	1305.06	1353.56	1404.29	1330.82	1325.65	1070.08	1021.08	989.251	588.497	492.782	505.779	975.313
80	Ca_15067	14	6	99.9678	0	gi|357481253|ref|XP_003610912.1|Far upstream element-binding protein [Medicago truncatula] >gi|355512247|gb|AES93870.1| Far upstream element-binding protein [Medicago truncatula]	1941.88	2099.83	2065.11	1605.71	1480.54	1667.84	2043.21	2040.72	1981.01	2074.2	2024.81	2252.62	1877.77	1626.55	1863.98	3172.86	3438.56	3288.07	4753.32	5011.16	5127.73	1428.39	1386.2	1354.24	2730.14	2558.91	2471.63	1887.13	1667.73	1770.17	3005.6	2691.93	2725.12	2015.18	2062.34	2374.7	2875.36	2880.14	2906.12	2208.25	2254.71	2264.32	1983.69
81	Ca_14776	13	9	159.36	0	gi|502084969|ref|XP_004487805.1|PREDICTED: class-10 pathogenesis-related protein 1-like [Cicer arietinum]	14939.2	15462.3	14761.3	17405.1	18526.9	19390	21579.9	26916	23855.9	28822	29371.1	27913.6	15491.1	15178.6	15429.3	35660.2	35881.4	35555.9	36962.3	39047.6	41110.5	17398	17100.3	16032.9	16113.2	16372.7	16249.1	23802.8	21722.4	21992.5	20818.3	20744.2	21335.3	22665.3	22879	22681.9	21612.5	21133.8	19929.3	24253.8	23418.2	22656.1	15293.5
82	Ca_00767	13	3	88.1632	1.98606e-08	gi|356505332|ref|XP_003521445.1|PREDICTED: fructose-bisphosphate aldolase, cytoplasmic isozyme [Glycine max]	871.321	975.708	948.3	991.642	933.357	983.191	930.155	1052.45	993.123	931.38	1158.36	1191.5	1160.17	949.542	1011.98	522.678	739.616	778.273	944.705	907.117	946.557	699.679	716.604	796.722	923.654	907.64	896.757	867.705	757.094	826.608	1148.61	1149.85	1160.15	1039.92	1024.91	1062.23	1174.92	1114.15	1079.28	953.984	885.677	888.071	1040.3
83	Ca_00722	13	6	106.255	2.10942e-15	gi|502111535|ref|XP_004494086.1|PREDICTED: triosephosphate isomerase, chloroplastic-like [Cicer arietinum]	2143.02	2053.7	2059.37	1993.23	2123.29	2055.9	1713.92	2086.58	1801.46	2527.78	2485.65	2454.03	2491.47	2534.23	2687.04	2594.32	2662.96	2584.18	2731.71	2882.1	2943.52	1967.56	1861.74	1730.79	1989.23	1972.27	2013.03	2447.01	2201.93	2190.95	2303.96	2287.22	2351.04	2538.68	2520.03	2514.84	2721.34	2598.5	2481.35	2803.11	2738.16	2686.63	1964.02
84	Ca_02534	13	1	105.513	3.33067e-16	gi|502082252|ref|XP_004487110.1|PREDICTED: 60S ribosomal protein L12-like [Cicer arietinum]	433.191	403.8	389.848	422.977	436.415	433.423	302.311	375.277	349.973	367.918	412.745	378.584	307.643	311.636	233.331	305.324	256.959	261.659	432.965	492.546	554.16	212.818	228.551	234.903	544.261	528.961	538.944	411.961	382.784	387.511	484.341	475.866	500.517	340.605	343.245	336.307	530.239	498.213	501.19	290.71	227.538	214.869	362.176
85	Ca_16192	13	7	81.6478	0	gi|525313880|ref|NP_001265901.1|pectinesterase 3-like [Cicer arietinum] >gi|54303968|emb|CAE76633.2| pectin methylesterase [Cicer arietinum]	4205.87	3980.51	3787.45	3835.94	3886.69	3906.6	3701.78	4070.75	3847.82	4006.05	4183.81	3970.09	3529.49	3512.31	3424.83	5721.73	5275.74	5347.92	6334.74	7168.41	7310.8	3107.42	3062.3	2832.15	5968.41	6113.19	5998.6	2873.96	2654.9	2666.8	3970.42	3964.33	4104.81	3338.02	3147.87	3121.46	5152.35	5113.95	4887.45	3451.57	3062.74	2892.02	3301.62
86	Ca_02487	13	4	109.494	0	gi|502082416|ref|XP_004487160.1|PREDICTED: 14-3-3-like protein B-like isoform X1 [Cicer arietinum] >gi|228552592|gb|ACQ45020.1| 14-3-3 [Cicer arietinum]	447.766	567.944	565.249	566.234	603.384	590.417	689.358	850.051	700.34	1156.74	1380.99	1305.48	1407.12	1464.84	1487.81	908.439	985.073	922.649	1657.97	1687.26	1841.93	1061.42	1032.25	892.991	602.721	586.624	593.513	1029.1	967.786	981.373	1066.57	1100.14	1081.71	1051.58	1040.73	1033.26	1533.21	1521.3	1429.36	640.976	581.497	494.68	873.332
87	Ca_23217	13	10	115.939	0	gi|502171701|ref|XP_004515086.1|PREDICTED: peroxidase 3-like [Cicer arietinum]	7490.92	6935.63	6677.05	7483.49	7704.65	7590.24	5910.01	6694.01	6340.28	5120.77	5411.96	4976.07	9478.13	9846.47	10103.1	2742.43	2882.17	2695.89	3479.25	3744.97	3961.53	7144.23	6832.55	6369.12	7597.27	7590.5	7417.05	3292.77	2999.98	3062.44	5480.74	5404.9	5628.85	4523.06	4475.81	4378.61	5856	5803.41	5551.84	6245.97	6102.63	6138.08	3795.4
88	Ca_22684	13	3	82.2008	0	gi|357503377|ref|XP_003621977.1|Heat shock 70 kDa protein [Medicago truncatula] >gi|357503411|ref|XP_003621994.1| Heat shock 70 kDa protein [Medicago truncatula] >gi|355496992|gb|AES78195.1| Heat shock 70 kDa protein [Medicago truncatula] >gi|355497009|gb|AES78212.1| Heat shock 70 kDa protein [Medicago truncatula]	511.603	466.01	472.377	444.121	466.967	460.975	397.026	466.727	438.268	537.194	507.035	538.34	596.38	592.888	634.401	311.16	335.019	321.22	455.249	495.988	515.588	477.203	490.766	440.508	550.958	558.49	536.841	726.699	646.15	671.878	870.779	873.636	896.606	569.671	544.038	528.83	855.359	818.482	789.527	503.986	479.325	454.299	930.019
89	Ca_16878	13	7	94.4635	0	gi|502099195|ref|XP_004491412.1|PREDICTED: dihydrolipoyllysine-residue succinyltransferase component of 2-oxoglutarate dehydrogenase complex 1, mitochondrial-like [Cicer arietinum]	2405.37	2661.16	2623.6	2693.39	2725.99	2994.77	2483.44	2712.41	2554.98	3006.74	2847.4	2824.43	2719.74	2582.88	2941.45	1892.11	1992.85	1897.23	3092.26	3167.14	3344.51	2320.89	2274.94	2105.9	3662.95	3551.09	3496.08	2061.88	1901.96	1935.85	2951.88	2801.02	2940.19	2696.24	2707.34	2885.52	3313.27	3178.94	3054.08	2887.53	2930.14	2954.59	2489.88
90	Ca_05912	15	6	99.8128	0	gi|502138725|ref|XP_004503508.1|PREDICTED: mitochondrial-processing peptidase subunit alpha-like [Cicer arietinum]	1496.34	1665.74	1654	1325.65	1465.15	1563.49	1030.2	1277.94	1067.06	1747.02	1819.23	1405.9	1303.6	1261.92	1134.5	1165.69	1250.84	1193.76	1322.95	1615.83	1692.49	1188.54	1159.48	1062.2	3102.91	2987.72	2933.02	1981.07	1817.61	1839.7	3390.29	3329.77	3470.31	2356.67	2285.86	2200.19	4629.91	4447.65	4219.3	1924.3	1731.6	1819.64	3324.79
91	Ca_13635	13	10	85.477	0	gi|502149150|ref|XP_004507411.1|PREDICTED: minor allergen Alt a 7-like [Cicer arietinum]	3994.85	3948.88	4172.09	4583.75	4626.85	4811.33	3371.77	3578.98	3356.45	3312.47	3746.99	3722.59	4536.85	4241.29	4276.01	3560.39	3739.73	3757.12	4439.69	5135.23	5421.41	3994.77	4095.75	3961.8	5726.32	5647.58	5538.99	3089.44	2791.02	2891.62	3945.73	3892.2	3942.67	3521.58	3447.88	3458.37	4362.59	4206.62	4117.99	5005.08	4695.6	4482.46	3449.89
92	Ca_15638	13	9	97.9093	0	gi|502096326|ref|XP_004490699.1|PREDICTED: cationic peroxidase 1-like [Cicer arietinum]	4654.76	5447.77	5204.69	5357.67	5080.48	5568.69	4049.92	4270.1	4179.77	3429.41	3451	3795.84	4643.56	4014	4589.45	2041.6	2412.6	2370.23	3346.6	3465.38	3569.03	3467.36	3415.47	3321.42	7202.21	6942.97	6969.08	3381.7	2967.01	3075.99	4758.21	4557.25	4588.37	4116.24	4261.47	4385.15	4236.15	4133.39	4116.02	4295.07	4224.32	4429.86	3757.93
93	Ca_19192	13	6	70.5939	0	gi|502147866|ref|XP_004506946.1|PREDICTED: methyl-CpG-binding domain-containing protein 10-like [Cicer arietinum]	983.641	1112.47	1102.79	660.427	586.726	669.17	918.229	938.69	894.146	844.601	815.306	963.25	976.559	854.579	982.005	1820.25	1973.61	2118	3794.6	3683.22	3683.02	598.925	593.938	602.676	1506.33	1452.76	1494.81	1046.78	967.206	944.853	1222.19	1146.12	1207.76	912.945	903.561	976.572	1406.05	1420.52	1451.43	1314.03	1329.1	1355.4	1067.26
94	Ca_18595	13	1	118.752	0	gi|536290971|ref|NP_001269246.1|S-adenosylmethionine synthase-like [Cicer arietinum] >gi|219522343|gb|ACL14491.1| S-adenosylmethionine synthetase [Cicer arietinum] >gi|219522345|gb|ACL14492.1| S-adenosylmethionine synthetase [Cicer arietinum]	290.734	303.899	275.654	261.985	266.732	273.102	291.744	324.483	302.834	437.413	409.974	398.373	441.07	489.039	490.209	263.248	277.647	261.894	387.883	359.804	396.273	387.373	360.58	358.553	294.06	292.123	278.767	487.687	444.117	425.674	746.965	731.024	756.496	320.721	321.188	304.971	716.718	748.026	694.596	316.251	307.251	300.621	587.715
95	Ca_15742	12	7	160.168	0	gi|20975622|emb|CAD31716.1|putative ripening related protein [Cicer arietinum]	11529.2	10188	10124.2	9490.12	9440.93	9419.6	11824.5	13686.5	13342.3	8735.93	9099.61	8983.97	7540.22	7241.22	7990.35	16113.1	17787.2	17725.7	18877.1	22645.4	21782.3	9015.57	8815.62	8168.24	13127.7	12938.9	12976.3	7147.13	6692.22	6799.38	8699.2	8396.46	8674.74	7305.93	7126.28	7149	6669.27	6528.25	6190.34	10467.3	10044.7	10294	7907.87
96	Ca_18406	12	10	123.786	0	gi|525313309|ref|NP_001266050.1|kunitz-type trypsin inhibitor-like 2 protein-like precursor [Cicer arietinum] >gi|14161088|emb|CAB76907.3| trypsin protein inhibitor 2 [Cicer arietinum]	35567.6	33252.5	33683	27373.5	28450.9	28197.3	28599.7	30838.2	29532.6	26147.5	26249.3	25530.7	21863	21373.6	23127.7	34557.6	37955.4	35290.3	46055.7	45674.5	48243.7	17032.8	16426.1	15697.7	37876.1	37428.9	35999.7	18069.5	16389.9	16337.1	28272.9	28173.7	28818.9	22574.8	22250.8	22181.4	33437.4	33367.1	32627	20164.1	19599.4	19982.8	16176.5
97	Ca_15741	12	7	140.049	0	gi|48714607|emb|CAG34224.1|putative Bet v I family protein [Cicer arietinum]	14261	13068.5	12511.3	7363.46	7668.35	7755.64	11556.8	12709.1	12078.1	11614	11534.1	11082.7	10261.2	10662.5	11143.1	22128.4	24105.3	22410.5	26566.3	25535.2	26979.7	13004.7	12500.3	11545.2	14644.4	14994.4	14882.9	8146.21	7393.71	7417.17	10261.9	9961.32	10000.2	9532.26	9609.9	9864.56	9971.96	9712.11	9341.04	14168.6	13579.1	13789.7	8929.35
98	Ca_14681	13	2	87.906	3.55424e-09	gi|502091513|ref|XP_004489569.1|PREDICTED: glyceraldehyde-3-phosphate dehydrogenase 3, cytosolic-like [Cicer arietinum]	961.858	786.625	1034.35	683.816	668.813	715.029	597.521	894.394	629.064	910.109	1352.76	1312.14	1041.76	837.324	1051.37	696.402	1513.12	1461.68	1473.03	940.16	1487.27	950.99	727.767	895.199	1910.55	1838.14	1806.69	1105.82	1007.15	1011.3	1038.39	1015.52	1025.98	2600.63	2533.53	2565.58	1103.16	1136.1	1034.28	1639.94	1582.78	2550.15	955.102
99	Ca_11108	12	7	114.674	1.11022e-16	gi|502144437|ref|XP_004505696.1|PREDICTED: peptidyl-prolyl cis-trans isomerase 1-like [Cicer arietinum]	6614.69	6640.32	6735.74	9128.57	8993.45	8820.26	6778.97	9111.5	8322.98	7403.64	7815.49	7301.3	9163.39	9570.29	10178.2	4116.61	3884.77	3822.7	2934.72	4185.56	4383.83	7790.99	7443.58	6657.04	6736.15	6817.13	6729.03	4579.83	4155.31	4242.44	5118.81	5137.04	5128.31	6798.74	7019.61	7002.71	5710.13	5437.35	5155.23	6655.05	6474.63	6234.3	4450.92
100	Ca_20733	12	1	119.071	0	gi|502126980|ref|XP_004499516.1|PREDICTED: eukaryotic translation initiation factor 5A-4-like [Cicer arietinum]	119.686	189.427	129.31	41.1864	65.0517	65.1685	102.712	168.669	73.671	81.7606	99.241	115.424	44.6634	47.3851	55.2693	177.233	175.828	161.444	126.055	171.596	253.424	40.2829	35.9985	34.1415	382.807	357.412	322.328	105.086	98.5218	110.011	124.788	130.695	127.647	286.928	311.336	337.191	86.3769	77.4611	76.7028	58.0448	67.7811	70.8598	38.6499
101	Ca_03332	13	5	113.5	1.11022e-16	gi|502149980|ref|XP_004507734.1|PREDICTED: eukaryotic translation initiation factor 5A-2-like [Cicer arietinum]	2442.89	2283.2	2050.41	2289.12	2361.81	2380.72	2031.38	2356.54	2189.99	2476.63	2572.79	2430.57	2497.07	2480.61	2503.22	2734.68	2871.69	2878.93	3781.91	4095.47	4243.27	2279.19	2147.7	1962.82	2667.28	2734.79	2625.67	2892.51	2598.02	2742.8	3014.6	3083.38	3100.05	2175.5	2170.32	2068.5	3514.9	3366.15	3192.6	2133.41	2055.97	2080.19	2374.73
102	Ca_10214	12	10	135.344	0	gi|502098320|ref|XP_004491207.1|PREDICTED: elongation factor 1-beta-like [Cicer arietinum]	13822.8	14287.2	13290	13975.4	14495.1	15655.1	15170.5	18438.9	16607.2	16689.4	17205.5	16312.9	10977.4	10912.3	11139.8	26970.1	26233.3	25311.6	27177.9	29155.5	30843.5	10537.3	10086.5	9215.7	15501.5	14997.1	14734.2	12385.6	11312.8	11616	16105.3	15360.3	15586.2	14420.7	14204.1	14919.3	16793	16498.1	15683.2	11812.5	11860.2	11204.5	9114.2
103	Ca_14567	13	1	92.1029	0	gi|502145353|ref|XP_004505994.1|PREDICTED: 60S ribosomal protein L12-3-like [Cicer arietinum]	158.978	150.336	146.833	169.884	177.913	174.885	151.54	167.888	155.653	214.16	186.421	195.93	170.122	166.637	174.53	263.628	259.806	249.17	365.663	320.998	351.204	164.566	164.443	139.027	159.423	166.576	169.806	219.719	211.143	211.321	221.571	216.423	219.113	171.604	187.005	166.302	241.845	231.674	225.868	197.482	180.146	180.81	226.846
104	Ca_07985	15	6	111.341	0	gi|502080442|ref|XP_004486565.1|PREDICTED: uncharacterized protein LOC101506026 [Cicer arietinum]	3678.44	3125.87	3277.78	2501.7	2563.71	2551.8	2197.54	2711.93	2372.27	3703.13	3964.44	3480.4	3037.31	2797.39	3238.94	3000	3368.39	3120.19	4342.93	3872.25	4268.71	3442.12	2719.24	2916.99	5470.99	5307.22	5298.76	2964.08	2681.41	2607.01	3900.91	3929.19	3984.8	5006.66	4861.29	4830.9	3896.62	3981.65	3799.48	5240.57	5125.9	5862.73	4230.09
105	Ca_08771	12	7	90.5422	0	gi|502176227|ref|XP_004515827.1|PREDICTED: adenylate kinase B-like [Cicer arietinum]	4526.14	4392.2	4209.87	3188.41	3311.78	3308.24	6126.86	6803.37	6338.45	7902.67	7300.65	7377.85	5362.98	5428.49	5710.92	7885.42	8077.69	7503.06	7021.55	7399.56	7807.49	5812.32	5301.31	5132.28	4689.42	4743.06	4605.12	5383.97	4975.73	4844.61	6437.1	6364.06	6503.82	7470.2	7211.23	7109.45	7939.35	7790.26	7323.95	4605.62	4493.04	4554.54	4425.81
106	Ca_12129	12	1	90.9146	0	gi|502116331|ref|XP_004495378.1|PREDICTED: malate dehydrogenase, cytoplasmic-like [Cicer arietinum]	52.8351	70.2136	69.2842	89.1752	82.3935	100.039	100.23	106.014	88.4308	72.9878	96.176	113.835	81.1219	44.3105	63.4637	255.741	386.869	371.453	453.857	403.158	436.336	74.3426	72.6556	85.0629	103.829	103.027	95.3914	264.281	208.775	247.056	271.908	282.298	282.706	101.387	94.6457	99.9815	274.186	259.668	252.323	137.038	118.665	125.71	228.044
107	Ca_00216	12	4	117.518	0	gi|502077532|ref|XP_004485679.1|PREDICTED: minor allergen Alt a 7-like isoform X1 [Cicer arietinum]	2041.66	1935.43	2748.31	3579.38	3969.56	3643.25	1554.3	1757.1	1590.15	4104.55	4693.56	3679.85	1981.52	1949.02	2069.72	1872.33	2005.12	1897.92	1289.66	1707.73	1952.05	2547.01	2642.02	2449	3608.8	3522.7	3429.62	3497.36	3211.98	3168.17	2101.73	2044.03	2028.32	5010.35	4596.99	4675.65	2566.37	2502.43	2316.12	4544.69	3681.14	3577.16	1986.15
108	Ca_12888	12	5	66.8449	0	gi|357452217|ref|XP_003596385.1|Phosphoenolpyruvate-carboxylase [Medicago truncatula] >gi|355485433|gb|AES66636.1| Phosphoenolpyruvate-carboxylase [Medicago truncatula]	346.456	339.04	312.525	362.296	361.04	373.179	364.645	393.104	388.3	593.928	592.301	514.406	543.65	564.073	514.9	214.059	203.926	196.015	317.02	359.223	419.58	456.429	392.249	377.709	329.168	313.741	314.422	845.434	779.361	796.159	476.148	485.844	495.344	591.407	588.728	556.396	492.358	478.344	443.57	268.419	218.946	233.738	695.302
109	Ca_02373	12	8	82.4507	0	gi|502160156|ref|XP_004511652.1|PREDICTED: probable calcium-binding protein CML13-like [Cicer arietinum]	2263.14	2056.33	2046.04	2185.8	2195.22	2259.06	2931.19	3319.27	3187.87	4329.64	4651.21	4543.01	3430.06	3600.73	3345.05	4804.22	4425.56	4196.62	6818.84	8051.3	8126.07	3083.12	2852.51	2679.19	2241.47	2210.02	2247.4	5548.58	5145.08	5166.05	6129.74	5980.51	6235.04	3074.12	3045.01	2937.47	6448.49	6326.08	5880.75	2481.36	2254.15	2254.81	4670.05
110	Ca_10737	12	3	80.7297	0	gi|502161708|ref|XP_004512257.1|PREDICTED: ubiquilin-like [Cicer arietinum]	1036.92	943.524	905.904	761.754	785.822	799.344	694.693	765.85	686.745	917.311	878.933	849.939	779.978	773.363	828.914	1423.26	1525.27	1472.04	1496.27	1556.31	1612.86	717.542	684.164	641.147	1027.4	1002.02	1024.23	1326.55	1141.87	1138.91	998.296	989.696	1004.53	881.802	855.64	827.998	1086.4	1064.51	995.993	947.745	921.518	895.31	855.948
111	Ca_09339	11	3	78.4134	0	gi|502152754|ref|XP_004509077.1|PREDICTED: peroxidase 73-like [Cicer arietinum]	738.863	723.664	675.495	558.046	512.803	501.976	316.746	381.248	336.683	457.578	445.04	419.042	659.509	667.669	740.343	110.48	116.259	105.119	156.455	242.412	222.414	489.078	439.668	420.104	936.803	962.572	925.269	677.658	631.811	668.432	741.473	755.775	769.898	402.593	415.423	400.909	749.37	742.813	709.182	452.787	429.807	451.292	953.439
112	Ca_11318	12	2	101.615	5.21805e-15	gi|502135422|ref|XP_004502328.1|PREDICTED: glyceraldehyde-3-phosphate dehydrogenase, cytosolic-like [Cicer arietinum]	882.826	892.696	892.676	922.145	937.215	867.015	634.067	878.034	759.958	779.485	642.678	665.868	664.717	669.155	733.683	575.503	649.815	571.592	835.071	992.336	971.756	687.825	697.507	651.426	865.118	904.653	907.984	502.938	448.648	474.411	636.832	615.878	649.489	825.871	873.2	885.278	687.44	667.507	624.517	744.617	728.616	744.571	495.959
113	Ca_24403	11	6	74.9225	0	gi|502181060|ref|XP_004516751.1|PREDICTED: isoliquiritigenin 2'-O-methyltransferase-like [Cicer arietinum]	1023.51	1066.85	985.292	2728.76	2704.86	2666.49	852.453	1034.85	929.561	2335.36	2333.22	2325.29	806.9	767.296	703.59	702.674	664.358	645.8	615.345	760.758	781.279	1232.39	1207.46	1084.01	1010.93	1009.82	973.249	1755.84	1633.67	1636.3	1115.75	1095.23	1144.41	1854.85	1819.53	1766.19	1268.98	1222.33	1154.3	1069.28	882.032	924.34	997.708
114	Ca_14616	11	9	133.477	0	gi|502145236|ref|XP_004505943.1|PREDICTED: L-ascorbate peroxidase, cytosolic-like isoform X1 [Cicer arietinum]	24042.2	24009.3	24088.8	24759	25160.2	25502.5	21511.1	24175	22837.1	23741	25673	24741.8	26548.9	25687.2	27402	27191.2	29109.2	27582.3	29215.5	28723.8	30370.4	20527.2	20235.9	19878.5	28925.8	29450.2	28994.7	15831.9	14747.7	14916.2	18462.9	18435.2	18783.7	21253.9	21382.1	20969.1	21794.2	21047.5	20144.6	26781.8	26314.9	25439.4	15382.7
115	Ca_07982	11	2	89.7905	0	gi|502080439|ref|XP_004486564.1|PREDICTED: uncharacterized protein LOC101505702 [Cicer arietinum]	5196.29	4951.5	4870.33	6902.15	7161.06	7035.92	4281.83	4830.94	4571.47	4462.91	4633.09	4422.45	4740.07	4781.97	4484.9	7081.13	6673.01	6242.27	5963.35	6484.45	6624.4	6467.94	6214.34	6254.65	6857.21	6825.69	6736.06	4355.8	4094.06	4055.45	5154.81	5092.12	5293.16	4397.47	4305.61	4217.17	5939.38	5854.34	5555.52	6381.18	5575.15	5438.26	5593.46
116	Ca_06781	11	7	120.229	2.22045e-16	gi|502151280|ref|XP_004508363.1|PREDICTED: endo-1,3;1,4-beta-D-glucanase-like [Cicer arietinum]	3709.48	3569.6	3430.46	3960.19	4070.28	4064.96	3733.26	4599.62	4040.22	4897.81	4921.62	4789.27	4678.02	4627.54	4712.07	5506.36	5552.34	5080.2	6587.26	6563.41	6835.36	4706.48	4506.83	4176.73	3797.26	3860.77	3812.67	4802.98	4464.56	4366.53	5250.35	5182.65	5289.87	4556.39	4514.17	4430.93	5331.26	5186.48	4978.42	4703.55	4566.31	4386.63	4996.97
117	Ca_11431	11	1	84.8935	0	gi|502162204|ref|XP_004512426.1|PREDICTED: elongation factor 1-alpha-like [Cicer arietinum] >gi|502162206|ref|XP_004512427.1| PREDICTED: elongation factor 1-alpha-like [Cicer arietinum]	133.601	112.218	122.244	113.999	130.075	129.364	107.441	112.766	121.206	111.701	112.289	108.719	124.043	137.654	145.554	162.563	168.984	135.351	375.901	354.25	360.046	108.178	103.138	94.9216	136.536	138.695	130.473	69.9807	67.0046	67.1231	86.2792	86.2693	89.2456	67.8083	67.6405	70.1746	117.209	104.916	101.435	129.916	123.008	125.859	49.4299
118	FOXG_03515T0	11	2	75.624	0	FOXG_03515T0	492.412	513.287	530.122	772.677	765.31	769.875	465.364	602.694	513.226	792.156	836.985	846.317	522.214	432.953	452.756	1066.41	1392.76	1425.7	889.949	870.149	848.361	409.117	406.769	464.49	544.295	537.117	533.128	978.206	915.84	936.118	1063.49	1082.79	1122.99	914.678	880.69	890.45	1015.62	978.181	915.357	767.473	697.544	706.967	952.898
119	Ca_21882	11	9	107.042	0	gi|502180709|ref|XP_004516699.1|PREDICTED: probable NADH dehydrogenase [ubiquinone] 1 alpha subcomplex subunit 5, mitochondrial-like [Cicer arietinum]	6549.86	5542.15	5767.73	5904.66	5926.08	5870.91	5769.31	6932.33	6483.17	7423.84	6934.6	6867.23	4770.49	4810.86	4954.75	13299.7	13299.6	12514.5	14423	16087.9	16058.2	4956.69	4790.1	4379.02	7123.73	7145	7051.81	5765.88	5334.77	5357.71	6669.24	6700.54	6837.9	6699.63	6537.46	6484.05	8178.8	7819.62	7462.66	5144.56	5068.44	5227.63	5123.63
120	Ca_22009	11	3	102.305	0	gi|525313835|ref|NP_001266148.1|flavoprotein WrbA-like [Cicer arietinum] >gi|21068664|emb|CAD31838.1| putative quinone oxidoreductase [Cicer arietinum]	3136.21	3134.2	3186.28	2511.83	2625.42	2635.95	2631.79	2833.85	2764.11	3790.88	3461.55	3523.6	2525.8	2606.52	2783.32	1318.6	1373.65	1311.3	1818.65	2108.44	2387.28	2371.26	2041.17	1974.29	3699.01	3654.21	3551.81	3788.44	3530.46	3422.47	4923.33	4892.75	4867.03	3862.93	3598.94	3581.41	5362.61	5259.94	5098.77	2530.44	2363.1	2462.95	4167.79
121	Ca_00215	11	8	103.061	0	gi|502077529|ref|XP_004485678.1|PREDICTED: flavoprotein WrbA-like [Cicer arietinum]	7938.39	8223.46	8070.3	9320.02	8262.86	8278.81	5314.74	6636.52	6036.67	7257.54	6985.45	6916.11	6808.21	6496.51	6845.65	3155.07	3644.78	3557.85	3676.72	4381.92	4539.42	6144.98	5878.54	5542.08	10323.2	10175.2	10046.9	8458.35	7754.26	7900.79	9426.28	9291.24	9484.45	6553.62	6468.44	6407.45	9460.31	9110.24	8809.34	8031.48	7733	7873.85	8125.77
122	Ca_04942	11	7	84.1879	0	gi|502131502|ref|XP_004501005.1|PREDICTED: isoflavone reductase-like protein-like isoform X2 [Cicer arietinum]	2934.81	2624.08	2614.04	2257.12	2414.82	2340.85	2209.53	2475.28	2423.5	3601.76	3883.76	3656.56	3024.4	3120.33	3324.53	1707.32	1796.86	1640.33	2536.3	2499.41	2647.8	2808.43	2769.01	2570.4	2989.1	3015.34	2955.45	3753.45	3520.09	3519.19	3786.96	3743.54	3820.86	3332.15	3309.71	3247.81	3914.34	3795.01	3731.3	2875.86	2816.66	2639.53	4075.1
123	Ca_01630	11	4	82.021	0	gi|502132673|ref|XP_004501474.1|PREDICTED: far upstream element-binding protein 2-like [Cicer arietinum]	1506.77	1415.59	1418.02	1491.89	1523.37	1546.78	1319.74	1614.47	1429.89	1789.9	1733.48	1622.79	1589.98	1538.23	1732.43	2139.27	2231.83	2108.8	2942.01	2911.53	2927.9	1372.04	1252.82	1266.83	1545.78	1515.09	1510.78	1763.39	1591.92	1553.43	1989.66	2007.77	2064.81	1560.87	1497.24	1483.97	2049.29	2120.26	1968.02	1489.44	1418.95	1391.83	1531.96
124	Ca_02530	11	3	78.2881	0	gi|502082271|ref|XP_004487116.1|PREDICTED: protein disulfide isomerase-like 1-4-like isoform X1 [Cicer arietinum]	939.15	872.325	860.029	635.988	645.777	654.362	867.806	939.905	870.458	1072.68	1097.27	1048.87	993.314	1028.62	1083.9	631.243	642.192	591.128	1141.27	989.925	1064.13	737.834	732.708	658.127	949.389	947.058	969.284	1063.54	913.412	897.847	1037.56	1001.38	1010.05	1204.81	1133.02	1149.85	991.578	955.952	935.506	979.745	993.509	1018.55	915.021
125	Ca_10207	11	7	85.4771	0	gi|502098348|ref|XP_004491214.1|PREDICTED: uncharacterized protein LOC101496385 [Cicer arietinum]	1392.84	1417.42	1365.69	1190.11	1126.16	1144.65	1279.8	1399.33	1307	1553.95	1639.5	1612.16	1183.6	1224.05	1268.39	1640.5	1656.22	1566.29	1663.71	1915.4	1975.65	1053.61	998.641	960.76	1602.16	1598.63	1561.99	1356.15	1249.83	1254.21	1651.16	1638.37	1700.58	1568.41	1538.28	1525.55	1817.38	1757.91	1708.27	1407.47	1296.44	1309.67	1281.32
126	Ca_11828	11	6	73.8464	6.45706e-13	gi|502159182|ref|XP_004511421.1|PREDICTED: TOM1-like protein 2-like [Cicer arietinum]	1329.33	1228.68	1188.61	1213.47	1192.25	1206.47	1233.84	1394.44	1331.35	1381.92	1485.33	1403.67	1251.24	1282.29	1341.82	1307.06	1332.47	1317.89	1422.85	1675.2	1769.16	1108.33	1010.32	971.498	1511.31	1504.71	1505.02	1372.81	1267.46	1278.36	1588.96	1608.23	1609.79	1413.05	1441.98	1436.59	1641.48	1596.29	1515.59	1213.98	1148.53	1123.62	1361.49
127	Ca_15747	10	4	64.3427	0	gi|502158500|ref|XP_004511176.1|PREDICTED: MLP-like protein 28-like [Cicer arietinum]	992.893	887.022	857.584	1143.36	1143.37	1148.32	1025.4	1112.37	1096.64	1330.8	1407.98	1331.3	953.122	959.29	948.972	1749.55	1794.89	1721.17	2316.37	2478.35	2556.04	957.864	914.146	893.104	1416.79	1382.55	1347.04	2066.2	1866.87	1951.44	2246.14	2261.55	2321.96	1329.34	1315.05	1300.63	2790.91	2659.76	2590.35	1335.84	1199.84	1228.53	1917.39
128	Ca_13175	12	1	120.489	0	gi|502151995|ref|XP_004508713.1|PREDICTED: eukaryotic translation initiation factor 5A-2-like [Cicer arietinum]	609.963	589.912	542.41	499.136	496.709	504.791	448.548	655.773	650.686	655.138	713.244	667.527	479.84	464.689	407.378	853.356	740.794	613.78	844.326	805.88	853.678	358.708	338.419	317.552	2357.68	2371.06	2327.15	915.013	850.604	838.952	1485.04	1473.36	1516.02	1283.63	1185.17	1145.17	1306.65	1315.67	1259.53	527.088	518.858	416.744	723.167
129	Ca_11670	11	3	132.398	0	gi|217075034|gb|ACJ85877.1|unknown [Medicago truncatula] >gi|388492270|gb|AFK34201.1| unknown [Medicago truncatula] >gi|388509044|gb|AFK42588.1| unknown [Medicago truncatula]	1506.71	1358.62	1365.97	1367.23	1340.78	1346.67	1112.45	1275.34	1222.44	1460.44	1616.79	1501.38	1161.82	1201.08	1287.9	2595.35	2881.94	2679.13	1878.35	2478.12	2385.84	1171.38	1096.74	989.37	1597.76	1598.66	1565.45	1518	1337.98	1390.26	1661.31	1598.31	1676.5	1429.59	1449.61	1400.14	1986.78	1942.69	1903.16	1665.51	1622.6	1515.9	1462.36
130	Ca_14735	11	8	104.053	0	gi|502085134|ref|XP_004487845.1|PREDICTED: translationally-controlled tumor protein homolog [Cicer arietinum]	5924.95	5533.56	5875.94	6786.26	6944.23	6948.44	6331.98	6736.27	6574.7	6853.58	7498.51	6765.74	6003.39	5987.72	6276.8	7218.27	7489.36	7251.28	9775.23	10889.5	11613.1	4924.21	4934.42	4605.18	5940.37	5867.61	5724.6	6456.58	5706.57	5916.19	6424.76	6230.56	6397.47	5324.38	5218.4	5258.49	6994.97	6799.88	6451.08	5351.63	5308.74	5115.67	4539.24
131	Ca_16229	10	5	90.2729	3.33067e-15	gi|502155344|ref|XP_004510039.1|PREDICTED: malate dehydrogenase, mitochondrial-like [Cicer arietinum]	8173.84	8050.57	7399.31	7141.96	7450.47	7167.42	5378.87	7006.91	6075.65	6970.95	7249.58	7460.51	7072.28	6922.01	7164.64	5096.52	5253.72	5316.42	5807.37	6277.33	6669.88	5184.28	5049.26	4835.7	9113.31	9096.83	8891.26	5972	5539.67	5513.56	7029.9	7021.2	7231.62	6188.73	5972.49	5997.72	7975.56	7587.44	7285.31	7509.33	6901.59	6766.07	5657.47
132	Ca_12886	10	5	70.9243	2.22045e-16	gi|502089828|ref|XP_004489032.1|PREDICTED: 14-3-3-like protein D-like [Cicer arietinum]	2381.22	2339.49	2257.11	2557.22	2706.78	2676.32	2277.3	2479.87	2336.26	2867.24	2866.32	2872.85	2737.46	2651.75	2797.72	2216.98	2393.42	2177.86	3075.63	3013.16	3082.35	2286.52	2228.46	2139	2558.14	2591.17	2556.38	2786.37	2536	2570.95	2916.93	2889	3015.24	2357.75	2254.87	2233.2	3120.25	3022.8	2847.62	2291.87	2255.94	2277.7	2882.33
133	Ca_01501	10	4	72.8336	3.33067e-16	gi|502133015|ref|XP_004501620.1|PREDICTED: 14-3-3-like protein B-like [Cicer arietinum]	1532.85	1495.72	1402.03	1454.1	1450.4	1517.82	1452.3	1658.84	1515.83	2028.77	2061.89	1929.97	1797.02	1723.15	1711.47	2149.33	1780.97	1595.52	2469.17	2440.67	2629.54	1421.36	1374.33	1279.42	1484.5	1526.97	1499.49	1744.11	1587.99	1646.72	1999.54	1979.64	2051.44	1485.05	1480.25	1430.02	2224.14	2169.61	1997.27	1399.22	1393.03	1287.97	1764.46
134	Ca_06071	10	4	56.6238	4.51841e-10	gi|502106246|ref|XP_004492897.1|PREDICTED: V-type proton ATPase subunit B 1-like [Cicer arietinum]	2030.11	2669.76	2627.96	2575.42	2195.42	2635.39	2431.87	2227.17	2465.31	2241.73	2326.06	2993.61	2363.31	1766.79	2188.63	2293.04	2784.05	2888.88	3848.17	3597.51	3959.97	2093.46	2000.9	2212.17	3555.84	3235.96	3156	2905.27	2647.72	2741.83	4706.48	3977.01	4061.92	2469.2	2637.51	3279.91	3678.25	3826.76	4167.85	2496.54	2579.01	2652.65	2630.31
135	Ca_09743	10	2	67.5957	0	gi|502099656|ref|XP_004491530.1|PREDICTED: heat shock cognate protein 80-like isoform X1 [Cicer arietinum]	426.999	343.937	324.167	308.62	312.768	324.696	358.337	407.286	404.819	528.638	560.827	561.953	562.08	585.613	594.29	140.194	166.322	133.239	283.42	257.021	276.327	352.912	354.704	314.275	517.599	510.812	502.666	599.96	575.54	568.372	923.828	927.422	931.562	474.448	488.456	493.586	790.24	782.486	765.549	274.972	300.58	310.233	768.945
136	Ca_06043	10	6	97.9374	0	gi|502106352|ref|XP_004492923.1|PREDICTED: intracellular hyaluronan-binding protein 4-like [Cicer arietinum]	3787.04	3421.65	3284	3339.06	3469.5	3410.76	2324.66	2935.42	2495.98	2853.95	2895.62	2691.92	2990.54	2983.89	2851.61	6339.89	6617.78	6385.63	3954.97	4266.48	4222.47	2374.45	2258.28	2081.38	3688.8	3605.54	3633.83	1748.19	1519.57	1546.2	2931.78	2954.26	2958.41	2237.94	2104.96	2135.48	3504.85	3545.12	3221.78	3208.86	3052.4	2995.83	1487.34
137	Ca_01945	10	7	112.318	0	gi|502161436|ref|XP_004512164.1|PREDICTED: SKP1-like protein 1A-like [Cicer arietinum]	1261.28	1074.15	1078.04	1207.82	1252.37	1192.03	1179.84	1302.89	1355.41	2214.51	2222.52	2089.51	1229.56	1244.46	1313.13	3248.47	3434	3202.74	5728.8	5509.15	5542.73	1327.04	1283.71	1215.61	1154.59	1102.16	1086.72	1707.01	1576.55	1487.64	1638.73	1679.02	1694.04	1712.54	1711.93	1702.78	1688.24	1715.73	1672.69	1151.53	1113.15	1195.34	1240.07
138	Ca_21206	10	4	82.7784	4.65394e-12	gi|502148510|ref|XP_004507191.1|PREDICTED: elongation factor 1-delta 2-like isoform X1 [Cicer arietinum] >gi|502148513|ref|XP_004507192.1| PREDICTED: elongation factor 1-delta 2-like isoform X2 [Cicer arietinum]	1578.95	1489.3	1424.86	1526.94	1510.67	1469.74	1583.68	1828.04	1726.12	1908.01	1985.26	1964.74	1724.66	1771.46	1668.95	1768.68	1509.21	1529.66	1709.76	1841	2013.18	1458.15	1400.62	1282.9	1286.64	1321.84	1316.76	1971.73	1881.05	1857.28	1522.89	1493.23	1546.33	1497.51	1529.16	1543.54	1884.9	1846.51	1721.02	1437.34	1307.12	1409.65	1273.87
139	Ca_15939	10	2	66.0163	0	gi|502078996|ref|XP_004486120.1|PREDICTED: polyadenylate-binding protein RBP45-like [Cicer arietinum]	190.347	180.572	182.852	269.355	282.833	278.163	201.631	234.766	198.939	284.182	252.157	239.713	294.138	284.869	312.531	156.219	161.906	154.921	357.179	383.104	393.815	209.551	199.049	178.405	432.719	414.834	430.696	316.497	294.807	294.878	481.502	483.108	488.486	277.393	294.349	299.867	480.423	469.183	439.208	441.838	435.136	405.221	263.798
140	Ca_23608	10	8	70.0309	0	gi|502155232|ref|XP_004510001.1|PREDICTED: metacaspase-4-like [Cicer arietinum]	1630.23	1427.39	1607.52	1224.04	1292.12	1246.18	1176.87	1374.68	1226.01	1520.34	1556.48	1376.56	1383.57	1420.04	1509.31	1955.53	2093.78	1977.55	2535.92	2782.78	2973.16	1252.63	1226.5	1122.04	1475.28	1441.83	1467.25	1230.28	1144.51	1082.01	1634.51	1586.75	1609.91	1710.37	1712.85	1634.03	1759.36	1741.59	1636.91	1363.24	1222.99	1258.44	953.738
141	Ca_12002	10	4	111.987	0	gi|502110996|ref|XP_004493930.1|PREDICTED: glutathione S-transferase L3-like [Cicer arietinum]	1017.66	896.413	960.97	1092.87	1075.42	1036.4	1428.11	2001.75	1780.03	2520.19	2551.83	2217.26	1852.57	1850.46	1903.21	2776.13	2885.19	2768.2	3431.24	4897.86	5240.84	1882.78	1795.71	1655.46	1263.32	1228.78	1230.19	2505.65	2303.6	2294.95	2837.47	2830.52	2964.88	2480.1	2422.81	2420.15	3912.05	3733.47	3542.87	1132.2	1038.16	1040.25	2874.9
142	Ca_25479	10	5	63.7089	0	gi|502087217|ref|XP_004488465.1|PREDICTED: citrate synthase, mitochondrial-like [Cicer arietinum]	1245.79	1482.82	1380.8	1150.92	1095.92	1266.05	1102.44	1179.65	1087.96	1563.66	1519.09	1564.69	1750.71	1447.66	1704.97	454.834	523.251	540.01	769.142	839.646	906.682	1250.41	1208.09	1202.57	1560.81	1542.79	1590.38	1452.93	1242.09	1315.24	1855.55	1812.92	1882.57	1548.92	1558.45	1577.7	1703.68	1655.99	1587.62	1151.53	1135.75	1152.19	1554.43
143	Ca_13710	10	1	64.2758	2.10942e-15	gi|502148906|ref|XP_004507316.1|PREDICTED: beta-glucosidase 12-like [Cicer arietinum]	490.636	447.408	424.445	346.571	342.978	331.199	424.456	478.38	451.337	508.953	559.769	511.989	383.272	372.682	290.912	393.438	292.236	342.87	143.989	158.829	185.397	390.265	355.941	366.004	536.338	529.274	504.705	417.158	364.438	362.736	345.65	354.059	358.025	381.776	370.162	367.201	313.488	292.475	272.301	346.603	314.681	253.867	326.233
144	Ca_07141	10	3	72.8372	0	gi|502083198|ref|XP_004487389.1|PREDICTED: peroxidase 3-like [Cicer arietinum]	708.665	771.075	770.922	789.672	846.727	931.319	642.497	718.499	642.372	481.707	590.036	540.362	1010.48	937.49	1037.36	186.813	208.414	198.165	215.409	241.752	322.905	734.89	799.378	733.829	753.072	730.327	745.452	377.49	350.847	336.141	543.176	542.883	567.005	496.272	478.362	459.202	627.046	612.326	566.004	654.561	646.365	546.362	329.07
145	Ca_19124	10	9	96.727	0	gi|502092725|ref|XP_004489754.1|PREDICTED: ruBisCO-associated protein-like [Cicer arietinum]	3336.64	3444.1	3508.32	2979.63	3081.8	3003.32	3097.25	3894.43	3479.72	5802.6	5441.8	5353.94	5503.53	5548.96	6136.83	1846.59	2013.8	1906.07	2253.91	2842.56	2969.44	5566.68	5267.46	5027.09	3751.75	3811.36	3682.34	4422.91	4067.42	4008.89	7315.04	7241.14	7363.01	5820.37	5812.82	5750.22	7707.08	7445.97	7097.78	3554.96	3267.67	3424.69	5450.4
146	Ca_08739	10	2	61.8179	0	gi|502176120|ref|XP_004515802.1|PREDICTED: uncharacterized protein LOC101509507 [Cicer arietinum]	499.009	513.83	479.885	512.148	522.995	539.198	526.776	581.836	510.649	436.345	534.049	529.623	449.491	409.407	385.705	768.767	743.82	749.006	933.431	978.485	950.793	313.782	321.517	363.187	476.937	484.256	470.659	353.61	337.995	357.495	440.24	448.025	457.212	476.619	457.548	468.786	507.678	481.121	479.08	526.501	488.8	436.238	466.662
147	Ca_18455	10	6	62.4988	0	gi|502087861|ref|XP_004488663.1|PREDICTED: hydroxyacylglutathione hydrolase 3, mitochondrial-like [Cicer arietinum]	1638.05	1825.69	1550.78	1419.4	1414.5	1463.47	1364.23	1581.26	1386.23	1483.69	1598.81	1707.04	1756.56	1570.4	1593.85	1277.77	1477.83	1449.44	2169.41	2192	2262.23	1221.65	1231.26	1236.66	2080.07	2038.63	1976.15	2221.85	1979.4	2075.68	2390.38	2324.88	2397.88	1716.05	1710.63	1738.32	2972	2897.18	2820.24	1657.14	1466.09	1482.17	2208.92
148	Ca_01932	10	7	58.0377	1.11022e-16	gi|502161475|ref|XP_004512178.1|PREDICTED: aconitate hydratase 1-like [Cicer arietinum]	1159.74	1335.21	1314.83	936.657	753.677	715.057	768.4	1005.94	903.77	1224.08	1029.9	1057.38	994.766	978.505	946.265	723.296	584.528	520.435	1039.74	1403.23	1421.44	790.704	686.442	605.739	1478.01	1486.09	1452.87	1459.43	1381.79	1370.74	1589.5	1589.35	1626.55	1502.91	1487.42	1474.89	2072.23	2004.05	1874.32	898.442	800.689	858.305	2091.04
149	Ca_14777	9	5	111.707	0	gi|502084966|ref|XP_004487804.1|PREDICTED: disease resistance response protein DRRG49-C-like [Cicer arietinum]	7353.26	8138.14	7913.29	17837.8	18071.7	18565.4	8127.23	8641.26	8183.58	21410.7	21909.3	23594	7264.58	6527.03	7277.32	30332.8	32816.4	31097.7	18285.2	18304.7	19313.3	14963.3	14043.9	13698.9	7737.45	7710.03	7524.7	21960.2	19985.1	20611.6	9805.92	9581.91	9664.9	16074.6	15765.9	15937	10638.5	10366.2	9924.86	20093.4	19723.5	19702.4	7994.35
150	Ca_09911	9	4	56.324	0	gi|502153674|ref|XP_004509426.1|PREDICTED: isocitrate dehydrogenase [NAD] regulatory subunit 1, mitochondrial-like isoform X1 [Cicer arietinum]	1131.07	953.614	1045.2	892.492	887.297	881.9	690.464	755.625	713.026	1104.26	1105.74	991.845	1127.28	1090.37	1219.19	522.965	611.803	556.212	873.723	851.366	870.4	849.622	765.594	709.068	1451.06	1417.95	1355.15	1056.81	974.228	931.368	1354.09	1342.94	1312.69	1052.88	1078.83	1060.22	1637.78	1559.73	1477.34	1072.05	1076.81	1083.98	1135.8
151	Ca_05431	9	5	67.3507	1.09741e-10	gi|502121024|ref|XP_004497162.1|PREDICTED: proteasome subunit alpha type-5-like isoform X1 [Cicer arietinum] >gi|502121027|ref|XP_004497163.1| PREDICTED: proteasome subunit alpha type-5-like isoform X2 [Cicer arietinum]	3337.16	3304.13	3148.57	3256.54	3200.01	3185.39	3151.97	3733.6	3504.43	3646.8	3770.28	3502.79	3502.55	3421.91	3502.8	3729.38	3815.78	3728.04	3804.66	4400.11	4539.63	2983.93	2795.71	2583.74	3329.59	3313.43	3313.97	3176.74	2862.31	2866.35	3180.26	3171.24	3240.77	3337.64	3194.42	3148.82	3775.88	3758.61	3492.14	3259.91	3140.6	2905.72	2634.76
152	Ca_02986	9	3	100.898	0	gi|502150891|ref|XP_004508175.1|PREDICTED: ABA-responsive protein ABR18-like [Cicer arietinum] >gi|502150893|ref|XP_004508176.1| PREDICTED: ABA-responsive protein ABR18-like [Cicer arietinum]	4019.43	3959.15	3854.97	5306.35	5422.18	5494.06	3945.7	4367.02	4067.67	6633.17	6471.33	6460.29	3014.21	3026.67	3264.9	6450.13	7146.11	6619.61	4171.3	3970.54	4116.7	4054.26	3987.12	3812.67	3822.25	3750.18	3796.68	3408.26	3165.36	3188.41	3464.46	3418.26	3498.13	4009.63	3951.47	4017.65	3405.59	3342.48	3176.14	5186.95	5131.1	5174.7	3073.38
153	FVEG_05139T0	9	1	65.3814	0	FVEG_05139T0	621.603	602.597	562.344	587.75	658.588	619.845	559.926	674.627	600.068	671.735	627.386	646.715	620.8	644.985	676.127	627.635	704.177	650.328	899.711	847.352	919.33	514.649	543.988	498.682	633.936	654.437	636.53	583.053	580.287	578.036	891.002	883.813	893.947	486.483	466.105	444.626	1078.6	1094.27	990.771	591.774	574.518	562.855	614.795
154	Ca_01070	9	7	96.547	0	gi|502112964|ref|XP_004494499.1|PREDICTED: rhicadhesin receptor-like [Cicer arietinum]	8185.12	7628.87	7640.01	6228.84	6259.27	6586.11	5696.33	6508.49	5940.21	6485.01	7463.46	7256.9	7775.56	7354.1	7474.46	5984.22	6636.97	6295.65	8699.48	9854.96	10026.4	6485.62	6405.84	6364.74	12155.1	11770.7	11685.9	4778.81	4419.66	4548.01	6915.12	6418.02	6539.67	7868.12	7725.97	8059.8	8790.77	8551.86	8286.89	9134.01	8100.38	8481.76	6562.47
155	Ca_01740	9	4	119.923	0	gi|502132422|ref|XP_004501352.1|PREDICTED: trypsin inhibitor A-like [Cicer arietinum]	11004.1	9861.66	9884.12	7932.63	8214.06	8246.96	9560.44	9932.79	9270.51	8212.48	8391.69	7960.78	6526.57	6366.77	6295.73	9655.74	8959.84	8495.8	10228.9	11566.6	12375	5605.92	5169.38	4530.46	10197	10191	10001.1	4903.46	4461.06	4452.65	8025.33	7948.2	8028.38	7342.51	6957.84	6948.89	8498.71	8470.17	7972.5	5460.54	5210.02	5355.79	3594.36
156	Ca_05662	9	1	72.6285	0	gi|356536083|ref|XP_003536570.1|PREDICTED: tubulin alpha-4 chain-like [Glycine max]	4675.04	4153.13	3843.31	3186.79	3466.08	3439.08	4379.36	4380.85	4474.62	4786.41	5016.11	4806.3	3363.71	3412.07	3507.49	3736.12	3823.58	3634.49	2560.41	2676.23	2930.22	4003.96	3826.11	3527.72	5588.71	5637.2	5502.54	3166.6	2919.51	3043.21	3305.18	3311.88	3341.47	3553.69	3549.29	3523.58	3091.78	2984.15	2934.89	3657.96	3561.66	3579.09	3217.9
157	Ca_24232	9	6	61.8486	1.90958e-14	gi|502146830|ref|XP_004506627.1|PREDICTED: aldo-keto reductase family 4 member C9-like isoform X2 [Cicer arietinum]	597.52	643.55	592.05	603.904	645.446	664.334	551.533	619.387	529.345	895.194	1013.51	891.654	940.305	956.91	1045.25	546.046	576.036	531.036	744.984	915.483	926.105	752.751	718.546	650.692	712.646	723.444	704.834	643.311	592.415	614.786	748.495	727.413	754.234	880.177	850.158	854.806	794.776	786.711	731.076	749.434	743.233	752.594	666.514
158	Ca_14770	9	1	68.1992	1.13909e-13	gi|502084997|ref|XP_004487811.1|PREDICTED: protein LlR18B-like [Cicer arietinum]	365.07	201.941	296.55	237.369	260.408	285.667	327.785	254.253	334.302	414.589	428.127	417.562	252.895	320.906	297.744	275.315	296.329	257.472	411.212	400.264	458.394	257.504	247.766	223.367	178.429	172.277	184.908	269.672	243.709	232.957	297.879	279.483	267.784	135.234	148.627	151.189	423.161	429.667	391.164	158.595	161.083	169.792	220.067
159	Ca_16085	9	4	62.483	0	gi|502097089|ref|XP_004490908.1|PREDICTED: uncharacterized protein At2g39795, mitochondrial-like [Cicer arietinum]	931.896	1041.29	918.316	1028.5	1101.41	1064.3	1025.64	1319.88	1073.81	1119.18	1064.84	1084.28	745.752	740.242	799.77	1808.22	1968.02	1791.78	2507.65	2770.51	2867.6	612.362	551.697	541.589	1381.05	1392.85	1329.02	1202.08	1120.93	1092.98	1444.78	1445.14	1455.73	1084.97	1060.75	1040.23	1622.06	1576.97	1500.86	1056.98	1043.73	1002.29	817.43
160	Ca_00604	9	6	81.295	0	gi|502079042|ref|XP_004486135.1|PREDICTED: peroxiredoxin-2F, mitochondrial-like isoform X2 [Cicer arietinum]	2418.25	2751.66	2646.61	2904.03	2762.9	3013.42	2440.86	2586.63	2413.7	2759.72	2532.22	2808.52	2511.16	2366.22	2599.05	3881.04	4217.42	4147.52	5421.92	5574	5930.2	2372.94	2150.68	2172.06	3097.48	2963.39	2923.05	2697.27	2400.63	2408.43	3798.06	3448.43	3502.36	2419	2457.08	2819.98	4296.96	4310.53	4346.14	2711.89	2660.17	2667.25	2704.35
161	Ca_22672	9	5	61.0847	0	gi|502088191|ref|XP_004488763.1|PREDICTED: phosphoglycerate kinase, chloroplastic-like [Cicer arietinum]	1400.9	1393.17	1360.89	996.723	1074.98	1112.43	1070.9	1219.65	1148.24	1441.06	1477.33	1436.26	1187.25	1257.59	1239.56	1785.09	1656.03	1711.42	2252.64	2155.11	2193.85	945.709	887.12	947.684	1622.4	1501.86	1599.23	1377.19	1388.99	1355.29	1673.53	1672.27	1645.43	1414.69	1319.88	1217.9	1874.02	1775.56	1705.88	1249.94	1227.96	1306.27	1363.3
162	Ca_09184	9	1	73.8927	0	gi|502125416|ref|XP_004498916.1|PREDICTED: far upstream element-binding protein 1-like [Cicer arietinum]	568.116	554.806	539.445	530.593	539.269	564.582	502.952	555.308	486.075	565.426	528.089	541.784	507.64	503.135	530.925	1167.83	1288.83	1141.51	1647.16	1618.28	1617.39	501.421	472.637	485.022	621.612	591.113	603.287	456.448	394.056	380.632	629.115	618.115	659.191	482.497	471.504	489.093	763.333	794.763	731.791	653.946	637	595.857	391.824
163	Ca_18651	9	6	65.1514	7.4607e-14	gi|502121454|ref|XP_004497326.1|PREDICTED: chalcone--flavonone isomerase 1-like [Cicer arietinum]	1893.99	1801.84	1706.29	1992.1	2192.47	2012.36	1253.3	1345.61	1304.11	2303.06	2277.72	2187.08	1506.03	1453.6	1333.63	1815.95	1574.46	1467.93	1437.17	1822.41	1756.43	1602.35	1527.04	1346.31	2286.53	2390.86	2332.06	2500.29	2330.83	2311.81	1777.75	1739.21	1808.79	2036.3	1984.87	1927.91	2221	2184.64	2070.39	1542.19	1530	1512.73	2003.55
164	Ca_05441	9	5	73.3575	0	gi|502120992|ref|XP_004497151.1|PREDICTED: ferredoxin-3, chloroplastic-like isoform X1 [Cicer arietinum] >gi|502120995|ref|XP_004497152.1| PREDICTED: ferredoxin-3, chloroplastic-like isoform X2 [Cicer arietinum]	3106.03	3083.21	3115.83	2489.55	2915.33	2883.77	2512.68	3030.62	2579.13	2509.24	2597.37	2523.7	1884.44	1866.12	2014.26	4261.22	4402.12	4130.18	5663.37	5613.72	5911.36	1690.5	1610.68	1468.3	3670.35	3697.38	3741.16	2217.44	1986.19	1942.13	3034.31	2967.76	3134.34	2386.38	2245.81	2237.05	4026.58	3947.67	3717.26	1853.58	1788.04	1760.11	1834.35
165	Ca_06788	9	1	59.705	1.72085e-14	gi|502151252|ref|XP_004508349.1|PREDICTED: primary amine oxidase-like [Cicer arietinum]	163.905	164.691	155.919	116.309	109.817	120.483	145.747	171.496	162.108	163.32	187.495	119.301	133.471	136.089	114.721	275.703	284.853	275.133	202.024	295.418	281.841	175.321	157.141	150.04	379.432	391.986	365.988	169.178	152.233	148.365	178.602	184.882	197.133	221.952	205.282	195.592	126.808	122.448	122.846	161.565	147.555	159.448	113.074
166	Ca_12914	9	7	55.2662	1.93179e-14	gi|502089753|ref|XP_004489007.1|PREDICTED: gamma-glutamyl hydrolase-like [Cicer arietinum]	2890.28	2778.55	2673.08	2406.19	2474.96	2221.17	2260.99	3047.63	2751.87	2672.22	2858.69	2591.79	2919.81	2974.73	2981.14	1529.27	1558.46	1443.99	2252.78	2362.52	2536.57	2604.44	2500.86	2374.64	2768.6	2822.25	2782.55	1914.07	1791.29	1752.8	2131.65	2153.44	2174.45	2589.91	2560	2504.88	2308.12	2239.7	2096.63	2518.73	2456.19	2280.98	1933.1
167	Ca_19248	9	7	84.9371	0	gi|502125814|ref|XP_004499074.1|PREDICTED: uncharacterized protein At1g47420, mitochondrial-like [Cicer arietinum]	2884.73	2783.53	2837.17	3122.63	3002.67	3066.93	2739.92	3081.21	3022.53	3810.25	3553.28	3753.86	3307.63	3238.08	3510.42	4377.96	4732.58	4372.92	6443.61	6724.16	7158.92	2922.42	2837.37	2701.08	3653.68	3501.89	3421.62	3490.59	3135.43	3170.96	4351.82	4046.91	4128.65	3327.46	3405.86	3650.15	4764.19	4581.64	4659.13	3078.33	3102.51	3185.59	3225.27
168	Ca_08583	9	1	65.7931	0	gi|502140721|ref|XP_004504311.1|PREDICTED: tubulin alpha-3 chain-like [Cicer arietinum]	389.303	349.34	334.708	305.849	307.891	305.524	315.906	351.304	372.15	437.944	449.276	429.299	328.468	358.109	375.301	439.486	487.806	429.791	653.119	605.5	634.213	330.89	319.628	293.568	365.053	377.815	364.885	328.373	300.183	301.391	568.734	566.803	559.16	352.809	355.848	358.314	597.853	570.308	553.548	322.663	318.993	335.268	368.176
169	Ca_15400	9	5	102.806	0	gi|502149316|ref|XP_004507479.1|PREDICTED: transcription factor BTF3 homolog 4-like [Cicer arietinum]	3479.46	3207.45	3798.9	3274.2	3429.14	3330.48	2390.07	2960.59	2609.76	2517.75	2732.08	2521.92	1946.03	2040.89	2144.69	1481.41	1549.81	1437.44	1524.43	1723.86	1846.63	1625.52	1557.05	1478.8	4908.64	5118.14	5077.54	2473.79	2310.25	2325.16	2907.51	2878.38	2933.08	2593.55	2699.63	2783.01	3100.11	2981.03	2838.24	2817.36	2814.17	2836.91	2205.15
170	Ca_20825	9	3	95.9381	0	gi|502127766|ref|XP_004499826.1|PREDICTED: transcription factor BTF3-like [Cicer arietinum]	1421.89	1180.44	1342.71	998.23	1047.91	1133.09	992.356	1194.24	1101.78	952.528	949.156	934.594	510.739	542.702	518.78	567.271	523.542	525.466	656.708	681.311	675.286	428.53	400.548	353.591	1530.99	1582.79	1551.35	466.481	418.373	409.669	680.441	687.423	708.127	1209.13	1262.7	1241.7	702.571	698.608	644.259	913.196	783.473	863.345	284.518
171	Ca_22110	9	4	57.1231	0	gi|502085817|ref|XP_004488017.1|PREDICTED: 60S ribosomal protein L7-4-like [Cicer arietinum]	1553.46	1626.34	1591.8	1839.74	1651.58	1614.6	951.673	1234.25	1106.39	1197.77	1019.77	995.993	965.489	977.961	1045.16	757.701	819.735	800.07	1100.82	1135.28	1221.72	805.866	733.462	671.985	1666.39	1716.46	1628.45	862.676	825.357	836.509	1431.95	1480.97	1510.78	915.333	896.706	911.44	1624.05	1554.03	1444.18	843.768	878.71	798.302	932.188
172	Ca_05482	9	2	76.5812	1.74305e-14	gi|502120843|ref|XP_004497101.1|PREDICTED: putative DNA repair protein RAD23-3-like [Cicer arietinum]	684.128	630.435	602.083	746.714	777.156	779.763	643.148	729.653	654.529	663.937	678.303	464.921	443.074	458.22	500.711	879.239	885.791	911.739	715.976	1037.06	1103	707.764	640.529	580.953	623.747	627.001	590.207	389.059	364.492	349.263	366.999	377.49	394.761	578.278	513.973	511.309	406.603	390.604	366.572	393.081	379.726	393.443	285.097
173	Ca_06651	9	3	58.7379	0	gi|502151601|ref|XP_004508521.1|PREDICTED: NADH-cytochrome b5 reductase-like protein-like [Cicer arietinum]	348.865	339.504	326.748	283.773	273.679	254.287	370.053	422.83	405.539	439.177	386.461	383.321	343.886	327.098	362.474	469.005	576.218	524.433	620.415	581.677	733.68	370.96	311.588	299.344	260.618	284.837	256.912	177.857	172.768	177.361	197.035	199.301	204.231	428.71	388.634	392.038	238.908	225.083	214.62	375.893	346.725	326.812	159.592
174	Ca_04473	9	6	54.2126	0	gi|502120063|ref|XP_004496835.1|PREDICTED: low-temperature-induced 65 kDa protein-like [Cicer arietinum]	1223.07	1175.38	1171.05	917.06	909.447	973.952	636.954	701.955	660.963	955.399	920.828	837.619	632.61	592.037	658.923	2655.93	2290.65	2609.75	1502.36	1704.66	1907.18	544.701	502.419	445.957	2471.17	2475.23	2425.07	946.387	887.24	893.281	1282.39	1298.27	1351.89	1696.82	1652.31	1669.95	1189.11	1108.2	1088.89	728.05	669.279	722.704	758.638
175	Ca_01154	8	2	53.3101	0	gi|502113295|ref|XP_004494604.1|PREDICTED: putative protease Do-like 14-like [Cicer arietinum]	182.166	198.533	166.445	166.347	202.258	198.096	200.787	282.903	209.296	245.8	289.44	310.246	206.66	219.556	220.641	288.371	316.025	283.348	623.038	765.65	802.655	186.915	176.147	162.374	282.334	278.389	261.664	299.587	287.135	273.479	303.677	289.758	297.646	293.283	314.972	311.966	367.309	366.964	343.181	293.179	284.927	293.416	242.644
176	Ca_04724	8	3	82.5448	1.80147e-10	gi|502130706|ref|XP_004500742.1|PREDICTED: peptidyl-prolyl cis-trans isomerase-like [Cicer arietinum]	2698.69	2359.45	2398.23	2854.26	2899.44	2819.59	2555.45	2796.26	2701.1	2501.3	2723.22	2514.93	2669.46	2696.54	2544.3	2818.26	2724.13	2596.49	1987.52	2853.72	3015.74	2056.23	1922.41	1833.29	2591.21	2657.83	2604.36	2406.26	2260.63	2351.85	2752.53	2699.18	2782.72	2319.1	2261.81	2194.63	2738.93	2680	2561.86	2157.31	1936.99	1931.24	2087.41
177	Ca_23765	8	3	66.1872	0	gi|502095130|ref|XP_004490381.1|PREDICTED: cytochrome c oxidase subunit 6b-1-like [Cicer arietinum]	4337.78	4514.1	4450.89	4507.44	4618.19	4834.12	4179.77	4771.48	4207.35	4895.71	5173.44	5277.63	4598.81	3956.42	4195.36	11449.1	12668.4	12027.6	15595.1	14891.2	15032.2	4006.51	4109.26	4098.46	5127.7	5306.24	4948.28	3826.35	3451.38	3580.27	4820.76	4895.28	4972.59	4453.42	4401.12	4268.66	6356.17	6186.85	5860.81	4223.19	4153.62	4250.29	4030.72
178	Ca_07142	8	2	52.3651	5.30465e-13	gi|502107986|ref|XP_004493364.1|PREDICTED: cell division control protein 48 homolog B-like [Cicer arietinum]	2545.12	2570.59	2519.07	2325.84	2297.61	2372.31	2400.17	2588.56	2450.6	2756.61	2945.12	2981.53	2494.95	2194.45	2538.08	2396.82	2651.64	2585.5	2863.01	2789.23	2925.59	2334.49	2305.37	2289.61	3214.53	3190.23	3125.46	3144.45	2807.06	2898.45	2851.78	2880	2942.22	2365.71	2323.47	2290.19	3169.2	3017.72	2941.22	2564.72	2575.72	2554.86	3046.32
179	Ca_10224	8	1	83.1896	0	gi|413945839|gb|AFW78488.1|calmodulin1 [Zea mays]	314.641	288.705	279.092	319.562	325.95	312.512	292.761	329.832	317.958	413.301	413.369	418.799	391.897	389.822	390.9	406.025	432.072	397.994	570.098	545.614	575.057	319.174	305.789	290.214	396.423	409.906	394.911	525.925	500.828	472.527	725.005	719.973	725.689	384.594	377.092	377.778	864.648	824.686	799.94	336.647	328.918	343.03	626.847
180	Ca_07041	8	3	128.243	0	gi|502083624|ref|XP_004487515.1|PREDICTED: 60S acidic ribosomal protein P2B-like [Cicer arietinum]	3764.94	4686.69	4569.89	3142.39	3166.88	3099.68	4898.29	6506.28	5265.05	7142.57	6711.08	6266.31	3251.5	3372.04	3541.14	13137.5	14305.7	12999.8	16281.9	17829.2	18672.9	3057.27	2958.74	2707.01	4889.1	4988.69	4758.07	4927.63	4568.59	4509.15	6689.71	6758.17	6705.69	5786.36	5495.71	5515.46	7820.9	7804.34	7343.73	2781.34	2625.42	2670.05	2789.5
181	Ca_14775	8	2	72.2685	1.12022e-13	gi|6469115|emb|CAB61739.1|putative ABA-responsive protein [Cicer arietinum]	808.141	954.841	1023.54	1505.84	1334.31	1509.95	1080.07	1109.74	1104.99	1794.92	2110.43	2221.54	899.249	736.005	840.081	1530.56	1803.24	1917.43	1370.71	1701.77	1790.74	1162.76	1080.11	1121.83	1190.4	1073.79	1080.12	1167.01	1044.69	1087.67	1506.08	1346.83	1334.02	1431.4	1478.94	1686.31	1287.14	1310.99	1387.3	1413.12	1511.49	1524.47	978.766
182	Ca_15371	8	4	50.518	0	gi|502149245|ref|XP_004507451.1|PREDICTED: glycine-rich RNA-binding, abscisic acid-inducible protein-like [Cicer arietinum]	1525.35	1393.61	1309.85	1452.03	1468.18	1484.56	1256.86	1349.15	1237.32	1452.17	1433.49	1354.33	1116.97	1075.16	1133.91	1475.67	1541.96	1504.71	1449.59	1422.56	1493.33	885.518	853.47	770.47	1304.62	1271.02	1257.52	1054.26	1005.1	1013.05	1243.09	1252	1272.48	1177.87	1192.47	1177.93	1163.58	1182.79	1055.58	1050.49	1060.12	974.446	865.498
183	Ca_20122	8	4	86.6192	0	gi|502122169|ref|XP_004497613.1|PREDICTED: 60S acidic ribosomal protein P2-4-like [Cicer arietinum]	4630.53	5053.18	4913.23	4029.75	4264.43	4722.75	5174.3	6381.75	5123.08	6994	6564.31	6368.87	3946.87	3935.81	4306.97	12671.2	13389.4	12651.8	16826.7	18079.5	18502.4	4028.9	3916.14	3565.8	5159.17	5122.16	5017.54	3882.38	3611.92	3668.99	5572.01	5547.93	5680.34	5279.26	5048.01	4950.42	6931.83	6829.67	6482.04	3286.99	3136.24	3106.94	2948.17
184	Ca_23069	8	1	56.6551	0.00337349	gi|502165035|ref|XP_004513384.1|PREDICTED: linoleate 9S-lipoxygenase-like [Cicer arietinum]	31.3594	209.352	212.059	256.867	134.455	256.496	215.657	123.159	177.912	88.1779	102.625	247.346	166.519	15.119	92.4425	57.4539	142.709	219.726	357.689	366.61	357.419	111.831	115.356	156.352	345.193	294.609	288.517	229.619	173.365	202.515	426.415	375.736	367.193	198.905	229.802	296.825	377.58	404.436	450.001	234.222	233.329	260.914	170.17
185	Ca_04381	8	6	87.9429	0	gi|502118982|ref|XP_004496466.1|PREDICTED: keratin, type I cytoskeletal 9-like [Cicer arietinum]	2887.48	2936.07	2878.16	2524.25	2378.17	2453.87	3161.45	3197.74	3038.24	1853.05	1808.86	1953.86	2098.33	1669.6	2007.55	8338.87	9639.59	9057.64	16816.4	15962.1	16501.1	2128.24	2055.14	1922.66	3072.34	2969.52	2874.66	1173.64	1007.89	1079.92	2260.33	2166.85	2251.38	1718.45	1768.71	1846.79	3735.82	3560.56	3470.53	2313.97	2133.38	2173.19	1584.86
186	Ca_11635	8	1	59.74	1.68688e-10	gi|502094187|ref|XP_004490160.1|PREDICTED: 14-3-3-like protein GF14 iota-like [Cicer arietinum]	186.464	207.49	194.206	193.427	196.553	195.627	151.518	189.605	147.177	204.252	149.772	149.854	222.141	227.993	250.081	213.941	276.231	252.289	319.866	307.254	342.524	159.959	176.499	171.435	248.69	241.974	223.567	251.168	230.349	226.172	251.565	242.722	251.068	182.083	173.368	164.813	230.452	243.02	226.869	190.919	214.539	176.094	221.888
187	Ca_10319	8	3	82.8226	1.00793e-10	gi|502137935|ref|XP_004503235.1|PREDICTED: probable aquaporin PIP-type 7a-like [Cicer arietinum]	538.31	826.641	812.354	678.165	596.54	704.065	986.137	929.412	910.121	641.722	644.699	851.424	1057.31	705.864	985.44	468.868	630.556	703.647	1503.56	1461.83	1559.02	904.244	864.227	961.51	1008.69	903.414	877.553	516.659	459.995	477.147	1545.14	1270.23	1316.64	796.08	855.371	989.252	1157.88	1225.76	1340.82	879.864	901.075	906.494	802.285
188	Ca_10054	8	4	44.9924	0	gi|502156318|ref|XP_004510414.1|PREDICTED: seed linoleate 9S-lipoxygenase-like [Cicer arietinum]	3053.52	3091.57	2918.87	2844.89	2908	3087.35	2321.77	2669.45	2418.84	2027.15	2391.32	2507.66	1888.07	1715.94	1647.38	4798.52	5032.53	4930.79	3617.29	3562.81	3588.04	1447.84	1662.11	1636.87	2820.7	2732.48	2641.57	2015.75	1770.7	1921.23	2425.83	2346.08	2447.36	2413.32	2418.56	2424.08	2365.88	2324.32	2231.33	2351.82	2177.7	2182.97	1595.61
189	Ca_14594	8	3	59.677	8.64864e-14	gi|502145279|ref|XP_004505963.1|PREDICTED: 18.5 kDa class I heat shock protein-like [Cicer arietinum]	1122.42	1045.16	1153.39	1013.53	1040.2	1040.3	1034.6	1116.16	1079.31	1140.93	1281.75	1154.04	1001.55	1017.19	1084.79	797.038	806.219	754.146	918.469	1020.31	1128.66	846.871	828.785	794.451	961.895	974.232	947.759	1066.2	1012.78	1032.28	1137.33	1109.16	1130.9	901.39	858.056	847.681	1172.02	1140.83	1105.83	836.566	792.035	627.12	944.421
190	Ca_06935	8	3	69.8586	0	gi|502084173|ref|XP_004487638.1|PREDICTED: flavoprotein WrbA-like [Cicer arietinum]	652.283	592.33	597.993	722.938	751.744	710.486	555.131	648.604	552.859	766.171	688.259	685.325	663.205	633.445	608.368	626.555	690.114	652.649	913.37	1145.99	1065.71	769.906	698.316	754.227	791.74	808.065	795.99	936.017	839.871	874.299	1151.46	1167.67	1199.61	808.22	743.46	763.089	1591.2	1547.23	1458.81	746.324	683.832	704.361	1650.22
191	Ca_18540	10	3	47.7857	0	gi|502094462|ref|XP_004490223.1|PREDICTED: alpha-1,4-glucan-protein synthase [UDP-forming]-like [Cicer arietinum]	853.492	753.096	732.806	935.913	968.713	955.899	593.571	619.591	578.576	903.383	897.189	823.715	987.555	996.004	1073.79	253.191	260.238	242.149	361.676	422.515	486.3	728.067	714.552	665.385	635.15	603.464	633.938	877.416	725.378	788.931	957.897	948.684	970.109	666.245	639.878	630.414	857.363	843.8	784.277	543.374	518.169	521.741	836.261
192	Ca_17680	8	2	51.0422	0	gi|502129011|ref|XP_004500151.1|PREDICTED: heat shock cognate protein 80-like [Cicer arietinum]	450.178	409.971	383.901	447.385	469.25	456.012	450.443	482.882	477.112	691.969	762.574	700.48	698.4	755.787	810.659	391.134	403.396	355.243	542.548	720.486	699.294	485.608	474.201	423.634	487.454	477.767	455.802	1021.94	947.531	989.517	997.535	997.56	1023.28	558.752	571.087	557.37	1037.61	1005.45	972.487	459.013	418.077	450.679	1020.42
193	Ca_04351	8	3	84.9027	0	gi|502118862|ref|XP_004496422.1|PREDICTED: ran-binding protein 1 homolog a-like [Cicer arietinum]	1755.2	1615.78	1599.55	853.285	865.973	848.65	1685.41	1997.22	1781.92	2196.58	2185.03	2048.02	1895.82	1920.69	1993.6	3072.89	3372.08	3052.23	3321.94	3716.43	3606.52	1020.8	985.119	933.966	1557.14	1589.33	1498.03	1767.14	1656.11	1729.33	2001.56	1984.65	2046.76	1771.95	1731.73	1721.4	2003.1	1932.28	1886.41	899.135	879.78	722.688	1391.85
194	Ca_05776	8	5	49.9228	0	gi|502183875|ref|XP_004517235.1|PREDICTED: 40S ribosomal protein S10-like [Cicer arietinum]	3854.52	3727.21	3471.76	3670.81	3669.88	3743.82	4095.49	4323.72	4342.22	4557.84	4794.49	4605.67	4796.73	4755.65	4828.65	1874.14	2251.71	2331.98	3358.86	3447.56	3738.91	3829.78	3693.42	3532.4	4024.18	3932.36	3873.61	2762.22	2501.79	2569.48	4788.5	4718.53	4843.2	3207.86	3223.26	3216.42	3876.86	3753.07	3659.54	3551.02	3416.86	3511.13	2749.09
195	Ca_14347	8	4	68.936	0	gi|502096692|ref|XP_004490811.1|PREDICTED: HMG-Y-related protein A-like [Cicer arietinum]	1441.5	1488.95	1419.95	1368.98	1382.14	1376.26	1082.32	1289.96	1207.06	1207.06	1251.66	1186.29	1057.81	1127.02	1206.56	2728.89	3000.25	2849.07	2698.71	2564.96	2689.17	1142.88	1049.17	1017.08	1486.36	1518.81	1477.24	627.927	576.862	550.092	744.238	737.191	746.361	1051.61	1027.31	1043.35	877.887	874.941	806.686	1448.94	1445.23	1435.3	627.923
196	Ca_15684	8	3	48.6108	1.19809e-11	gi|502096455|ref|XP_004490742.1|PREDICTED: CBS domain-containing protein CBSX3, mitochondrial-like isoform X1 [Cicer arietinum]	1006.37	879.37	881.377	808.791	873.446	851.285	643.452	780.881	707.109	1050.28	1090.43	970.544	915.65	1046.48	1047.19	561.068	548.255	531.161	497.348	636.259	558.811	830.104	791.685	754.628	620.027	647.668	625.102	953.526	880.778	920.181	913.168	901.052	934.159	692.782	670.743	661.535	1057.69	1012.69	997.446	943.878	856.311	603.319	862.125
197	Ca_08724	8	4	55.0922	0	gi|502176016|ref|XP_004515783.1|PREDICTED: FAM10 family protein At4g22670-like isoform X3 [Cicer arietinum]	425.544	494.037	558.983	278.935	242.16	273.289	420.918	405.258	407.237	478.702	564.525	611.776	429.462	372.516	417.238	413.498	480.645	492.922	640.809	687.458	750.66	230.012	206.17	217.154	808.742	764.426	714.067	490.596	428.558	446.442	856.641	792.185	780.504	680.973	704.56	851.025	748.038	759.9	783.616	485.786	497.964	467.604	408.429
198	Ca_15300	8	4	44.1666	0	gi|502152220|ref|XP_004508822.1|PREDICTED: betaine aldehyde dehydrogenase 1, chloroplastic-like [Cicer arietinum]	1447.07	1379.93	1352.37	1220.81	1236.87	1268.74	1232.42	1346.39	1332.8	1694.98	1676.33	1577.23	1570.53	1622.01	1722.91	1491.49	1497.12	1424.74	3154.7	3270.78	3367.89	1493.39	1406.4	1313.19	1361.91	1377.05	1423.71	1411.21	1302.31	1357.52	1636.64	1684	1704.75	1495.75	1463.05	1386.13	1766.14	1741.98	1617.56	1667.88	1555.09	1603.23	1404.7
199	Ca_11870	8	5	45.7477	4.44089e-16	gi|502159003|ref|XP_004511361.1|PREDICTED: cysteine synthase-like isoform X1 [Cicer arietinum] >gi|502159006|ref|XP_004511362.1| PREDICTED: cysteine synthase-like isoform X2 [Cicer arietinum]	1718.06	1722.21	1571.34	1609.43	1631.01	1616.16	1451.23	1780.34	1531.32	1872.77	2000.39	1912.82	1929.66	1881.87	1934.14	1257.96	1220.27	1145.24	1358.29	1481.58	1528.11	1606.58	1539.2	1408.21	1859.85	1878.73	1855.57	2196.6	2069.64	2095.29	2414.73	2400.69	2458.31	1998.95	1991.63	1896.02	2483.6	2400.28	2298.95	1716.34	1605.18	1410.96	2138.26
200	Ca_11864	8	2	57.6335	0	gi|525314299|ref|NP_001265990.1|40S ribosomal protein S3a [Cicer arietinum] >gi|75299406|sp|Q8GTE3.1|RS3A_CICAR RecName: Full=40S ribosomal protein S3a >gi|24817254|emb|CAD56219.1| ribosomal protein S3a [Cicer arietinum]	1291.07	1247.3	1223.62	939.533	950.41	952.715	977.096	1119.27	1054.16	1175.48	1240.91	1046.44	1178.13	1226.81	1134.04	197.313	234.894	197.575	462.18	533.297	518.233	1011.87	939.259	898.327	1298.47	1259.84	1262.64	1645.03	1539.59	1554.93	1144.41	1142.93	1173.95	1216.1	1225.21	1173.67	966.622	897.817	864.211	846.467	778.553	839.003	1127.06
201	Ca_05932	9	6	57.361	0	gi|502138643|ref|XP_004503480.1|PREDICTED: NADP-dependent malic enzyme-like [Cicer arietinum]	957.445	1002.75	1023.45	1053.31	944.863	1162.18	969.586	943.434	964.294	1122.6	1066.26	1199.89	929.599	875.806	942.928	633.397	682.217	681.09	1007.46	979.467	1037.1	752.083	715.911	667.594	1867.88	1740.5	1761.51	1454.25	1248.82	1289.13	1995.42	1869.97	1882.16	1264.22	1268.83	1501.98	1577.65	1647.21	1637.16	833.052	828.451	874.075	1189.85
202	Ca_02560	8	2	44.5455	1.00018e-06	gi|502082135|ref|XP_004487074.1|PREDICTED: cell division cycle protein 48 homolog [Cicer arietinum]	78.9015	283.256	315.021	379.614	188.337	400.258	308.837	175.525	244.329	153.657	164.263	339.176	203.527	38.6616	118.974	135.099	198.397	259.976	448.246	483.105	464.951	160.038	155.673	225.361	761.165	652.688	650.946	203.316	157.637	185.394	627.125	551.094	554.304	312.342	379.638	443.003	704.908	740.883	831.427	356.974	404.792	445.966	364.886
203	Ca_11574	7	4	37.3817	0	gi|502165142|ref|XP_004513437.1|PREDICTED: eukaryotic initiation factor 4A-15-like isoform X1 [Cicer arietinum] >gi|502165144|ref|XP_004513438.1| PREDICTED: eukaryotic initiation factor 4A-15-like isoform X2 [Cicer arietinum]	762.274	740.546	693.847	668.15	714.83	695.428	657.86	731.914	672.111	830.238	832.877	787.069	838.177	741.487	845.615	620.058	605.359	575.435	701.647	713.671	754.863	639.639	641.639	627.505	1026.03	1012.7	1042	1049	1016.71	1027.09	1431.6	1417.51	1519.01	1157.26	1045.45	1006.9	1140.02	1206.83	1050.32	680.015	664.013	700.52	1142.59
204	Ca_04476	7	4	64.6427	0	gi|502119320|ref|XP_004496578.1|PREDICTED: remorin-like [Cicer arietinum]	6657.11	6003.93	5890.13	5338.35	5453.74	5470.31	5847.43	6190.6	6283.53	5541.91	5721.14	5380.45	5097.11	5179.87	5411.47	10227.3	10711.9	10108.7	11885.8	11764	12269.1	5153.58	4930.68	4542.66	5400.44	5004.18	4822.58	3356.51	3093.67	3106.98	4832.11	4470.61	4549.72	3730.88	3710.92	4023.71	6951.28	7057.93	6949.37	4964	4877.43	4955.19	4184.89
205	Ca_00669	7	2	42.3138	0	gi|502079217|ref|XP_004486191.1|PREDICTED: UBA and UBX domain-containing protein At4g15410-like [Cicer arietinum]	2550.43	2441.09	2257.34	2644.18	2628.96	2646.98	2548.32	2884.21	2924.71	2950.49	3075.42	3033.1	2060.27	2148.27	2220.42	5317.44	5664.39	5126.62	6676.46	5829.64	6188.05	2027.66	1982.99	1847.79	2693.05	2738.94	2610.83	2541.97	2401.57	2417.26	2871.97	2836.68	2889.01	2390.84	2440.12	2419.73	3393.43	3263.24	3228.12	2289.05	2273.26	2342.96	1879.52
206	FVEG_01883T0	7	4	62.1341	0	FVEG_01883T0	6537.6	6040.57	5768.64	5572.91	5706.5	6004.11	5917.37	6177.7	5853.8	7050.66	7418.13	7151.84	5946.36	5840.09	5937.27	8020.34	8185.79	8059.99	12954.2	12193	12239.8	5617.89	5919.52	5477.17	6153.89	5977.07	5942.86	8263.71	7434.09	7530.41	7616.87	7696.52	7863.1	6149.13	6262.34	6039.68	7586.36	7282.56	7016.78	7021.92	6462.78	6679.11	6655.01
207	Ca_19290	7	2	46.1736	0	gi|502086108|ref|XP_004488111.1|PREDICTED: 20 kDa chaperonin, chloroplastic-like [Cicer arietinum]	980.307	857.124	860.658	380.884	377.457	402.082	724.797	813.781	743.6	866.083	856.743	764.751	576.89	541.961	531.24	1656.43	1609.75	1489.43	2404.13	2388.06	2451.24	567.525	532.97	484.177	1127.92	1114.87	1187.35	710.491	647.582	664.337	828.876	824.552	886.083	892.335	840.149	815.33	1338.03	1263.44	1182.48	690.934	676.433	694.956	585.909
208	Ca_17193	7	7	73.7181	0	gi|502173457|ref|XP_004515334.1|PREDICTED: nucleoside diphosphate kinase 1-like [Cicer arietinum]	4783.76	4425.2	4568.31	5839.21	5875.13	6049.9	5262.93	5571.5	5198.84	5396.71	5293.76	5205.45	5346.29	5264.39	5610.53	2446.52	2563.31	2369.91	2878.83	2814.12	2970.64	5320.27	5092.71	4835.71	5066.47	4932.48	4822.91	6079.41	5609.03	5585.55	5448.31	5377.91	5542.78	3474.39	3405.46	3300.93	5656.1	5545.8	5367.68	6376.63	6363.8	6410.26	5639.16
209	Ca_00529	7	4	67.1218	0	gi|502078786|ref|XP_004486054.1|PREDICTED: 40S ribosomal protein S5-like [Cicer arietinum]	5278.43	5950.14	5713.48	5194.33	6131.29	6591.99	3584.86	4444.43	3523.25	3174.55	3265.81	3129.89	3533.05	3484	3828.22	1715.22	1763.09	1644.7	1778.54	2162.66	2209.5	2931.36	2758.31	2537.33	6068.78	6067.84	5716.88	3638.34	3200.87	3409.49	4156.21	4134.82	4184.41	2622.48	2659.04	2627.24	3560.7	3556.18	3383.78	3607.03	3462.45	3525.95	3150.03
210	Ca_13600	7	2	46.7053	4.12791e-10	gi|502088285|ref|XP_004488787.1|PREDICTED: thiosulfate/3-mercaptopyruvate sulfurtransferase 1, mitochondrial-like [Cicer arietinum]	404.077	363.885	349.596	422.02	409.547	400.753	263.103	295.693	283.5	316.652	348.452	322.592	440.12	449.12	380.82	341.985	303.507	336.708	305.266	372.379	393.219	387.338	361.503	375.247	334.82	321.774	326.263	274.885	261.409	258.038	276.964	284.407	284.683	290.332	270.876	263.423	366.334	357.054	338.415	472.096	422.983	345.972	309.894
211	Ca_15018	7	6	55.2156	0	gi|502159801|ref|XP_004511535.1|PREDICTED: V-type proton ATPase subunit E-like [Cicer arietinum]	2579.41	2339.58	2260.84	2717.61	2826.64	2882.3	2240.31	2459.83	2277.23	3034.05	2969.32	2865.18	3140.73	3144.38	3381.96	2808.14	3012.32	2843.8	4222.81	4112.48	4305.5	3102.41	2968.32	2712.32	2614.62	2616.39	2644.35	3150.92	2758.52	2753.13	3353.91	3306.66	3298.45	2346.86	2303.48	2245.86	3878.9	3893.36	3637.13	2534.47	2508.59	2574.85	3158.13
212	Ca_14568	7	4	70.5836	0	gi|502145350|ref|XP_004505993.1|PREDICTED: aquaporin PIP2-7-like [Cicer arietinum]	3988.41	4067.77	3984.6	3470.71	3309.87	3441.02	3728.92	4430.72	3983.96	3518.41	3409.8	3481.13	4969.99	4208.95	4909.22	2060.35	2373.01	2383.37	3960.58	4028.89	4169.54	4269.44	4157.85	4080.68	6316.11	6323.12	6146.03	4057.51	3627.04	3717.83	6288.74	6264.16	6495.38	3559.71	3654.84	3601.36	7801.18	7531.22	7181.8	4152.89	3943.89	4112.98	7365.44
213	Ca_06504	7	4	79.669	0	gi|502143277|ref|XP_004505282.1|PREDICTED: 10 kDa chaperonin-like [Cicer arietinum]	2672.57	2382.94	2257.1	2566.85	2616.15	2687.27	2481	2642.82	2469.23	3430.68	3170.91	3094.59	2611.45	2802	2943.62	5566.14	5734.35	5362.1	7724.17	7534.96	7828.35	2542.4	2444.05	2221.82	2569.22	2581.38	2597.13	2752.27	2529.08	2527.94	3249.63	3237.17	3339.54	2629.78	2577.25	2410.6	3387.54	3303.61	3155.88	2513.15	2492.36	2523	2388.07
214	Ca_10500	7	6	74.7221	0	gi|502091024|ref|XP_004489417.1|PREDICTED: uncharacterized protein At5g39570-like isoform X1 [Cicer arietinum]	4655.45	5094.76	5098.06	5978.81	5485.88	5959.86	4236.55	4229.22	4235.18	4230.2	4081.52	4488.3	2790.31	2405.17	2798.35	10894.4	12298.3	12230.4	10096.8	10364	10999.3	3394.37	3239.94	3104.3	6040.64	5641.57	5397.34	3506.59	3037.86	3139.63	4522.4	4150.33	4382.98	4030.49	4310.63	4713.62	5480.32	5520.16	5518.8	4987.29	5014.15	5053.53	3279.16
215	Ca_06579	7	6	55.0824	0	gi|502143549|ref|XP_004505379.1|PREDICTED: uncharacterized protein LOC101494085 [Cicer arietinum]	3264.67	3626.9	3488.86	2978.79	2756.38	3011.7	5749.54	6106.73	5619.18	4448.38	3856.65	4302.17	3576.32	3302.97	3681.55	11576.4	12709.7	12704.6	13077.3	14196.6	15121.9	4629.33	4248.56	4333.01	4487.83	4233.33	4143.16	6437.81	5768.31	5827.49	12240.4	11261.6	11596.4	4418.53	4340.84	4915.74	8619.96	8711.12	8686.99	4253.64	4194.32	4303.42	6580.53
216	Ca_17900	7	5	57.9811	0	gi|502163981|ref|XP_004513009.1|PREDICTED: peroxiredoxin-2B-like [Cicer arietinum]	4097.53	3944.72	4198.38	3018.47	2813.27	3088.58	4562.22	5416.72	4936.09	5231.67	4592.72	4953.12	3634.55	3069.49	3294.7	5095.37	5323.15	5581.92	5861.73	7665.81	7470.74	3368.47	3253.41	3423.93	4555.76	4546.4	4438.97	6387.05	5797.25	5946.09	6811.2	6687.07	6921.86	5300.58	5038.74	5137.33	6883.55	6677.52	6434.44	4345.78	4178.95	4276.69	4972.77
217	FGSG_01241T0	7	0	57.8725		FGSG_01241T0
218	Ca_12502	7	1	67.0385	0	gi|502097307|ref|XP_004490962.1|PREDICTED: probable aquaporin PIP-type 7a-like isoform X2 [Cicer arietinum]	447.25	400.163	397.316	359.624	358.275	353.263	334.005	393.906	367.988	567.623	646.713	614.309	771.647	790.623	834.868	210.789	209.901	212.112	248.009	418.55	379.338	933.449	912.366	818.874	434.836	432.427	450.874	515.754	446.857	467.668	766.781	744.902	757.294	520.575	525.825	521.83	792.714	768.152	739.887	506.607	495.537	478.679	859.673
219	Ca_23035	7	2	49.8224	0	gi|502153363|ref|XP_004509315.1|PREDICTED: peroxidase 72-like [Cicer arietinum]	27.3411	24.9858	29.0223	2.64036	3.08154	4.95536	3.27397	7.21731	5.89747	37.4253	38.0862	32.9683	130.787	151.389	178.275	177.174	215.449	209.465	285.065	349.923	375.522	30.5748	28.6491	25.9014	71.4103	71.5435	62.2771	309.071	296.435	288.813	300.479	302.608	290.335	50.9234	54.0112	50.3212	235.898	243.237	262.761	267.29	268.084	274.397	483.5
220	Ca_05674	7	2	40.4528	0	gi|502139546|ref|XP_004503810.1|PREDICTED: calnexin homolog isoform X2 [Cicer arietinum]	585.739	749.688	694.94	440.375	463.742	457.547	575.328	690.547	605.008	643.613	784.89	742.336	597.833	615.884	517.633	259.098	192.752	182.075	292.304	412.722	416.439	426.506	409.455	318.013	979.533	988.644	957.152	732.284	605.006	634.309	928.494	919.83	893.471	910.063	917.624	940.625	1037.02	987.08	970.116	588.294	545.382	570.62	711.523
221	Ca_04780	8	4	59.1766	3.33067e-16	gi|502130905|ref|XP_004500810.1|PREDICTED: glycine-rich RNA-binding protein 7-like [Cicer arietinum]	2501.47	2548	2388.76	2617.41	2601.65	2667.17	2114.58	2373.61	2419.12	2518.44	2612.88	2713.69	2188.71	1989.74	2112.78	2667.72	2910.72	2649.34	3245.81	3273.04	3527.22	2023.32	1863.6	1788.19	2516.61	2503.06	2455.28	2485.98	2245.23	2312.23	2962.42	2789.61	2852.88	2282.79	2299.99	2421.52	2792.79	2681.98	2695.39	2110.63	2191.25	2222.27	2116.81
222	Ca_15814	8	5	63.8854	0	gi|502146190|ref|XP_004506343.1|PREDICTED: heat shock 22 kDa protein, mitochondrial-like isoform X2 [Cicer arietinum]	1695.7	1630.03	1583.17	1490.9	1545.51	1604.23	1102.06	1198.4	1100.97	1674.62	1499.05	1449.55	3195.24	3202.99	3453.97	6240.34	6483.82	6015.21	5913.44	5753	6385.93	1678.91	1626.62	1460.53	2354.36	2336.08	2393.41	1585.74	1455.38	1460.79	1671.31	1626.74	1693.7	1439.11	1437.82	1363.25	1683.9	1626.76	1539.47	3750.86	3766.81	3932.62	1520.45
223	Ca_02590	7	3	45.3057	0	gi|502082010|ref|XP_004487038.1|PREDICTED: 60S ribosomal protein L23a-2-like [Cicer arietinum]	2797.35	2780.51	2697.76	3530.71	3606.05	3825.96	1406.27	1602.72	1433.49	1429.87	1541.55	1468.45	2029.97	1909.12	2136.76	892.454	929.716	962.695	2250.74	1786.83	1903.42	1809.98	1809.18	1652.67	4258.26	4239.59	4239.67	2098.41	1700.35	1718.82	1852.24	1826.09	1890.16	1408.89	1345.82	1461.41	1835.51	1878.51	1757.44	1451.65	1355.37	1406.53	1932.19
224	Ca_13455	7	4	76.701	0	gi|502147726|ref|XP_004506891.1|PREDICTED: cytochrome c oxidase subunit 5b-2, mitochondrial-like [Cicer arietinum]	2038.51	2413	2316.94	2413.93	2378.62	2657.03	2340.29	2448.55	2266.38	1880.08	2382.74	2569.53	2210.72	1784.68	1931.81	4708.03	5369.92	5562.44	7131.28	7260.35	7639.69	1944.92	2237.58	2300.4	2628.5	2590.31	2523.48	2143.38	1919.57	2071.12	2418.43	2380.16	2470.44	2192.05	2183.85	2238.23	2755.14	2667.24	2603.62	3155.49	2953.88	2945.25	2092.18
225	Ca_00290	7	3	46.0898	1.77636e-15	gi|502077851|ref|XP_004485764.1|PREDICTED: clathrin light chain 1-like [Cicer arietinum]	849.381	1282.4	1292.2	1477.91	1146.77	1533.95	1163.91	1096.03	1174.57	809.346	928.858	1141.98	890.78	553.11	721.403	1466.02	1886.91	2143.66	2265.25	2204.94	2476.29	860.319	866.455	995.111	960.89	953.161	938.134	493.766	456.172	445.404	768.564	728.122	739.973	676.101	672.362	711.184	1137.38	1123.21	1104.32	900.488	879.475	945.214	631.784
226	Ca_03484	8	4	46.33	1.77636e-15	gi|502117760|ref|XP_004495932.1|PREDICTED: fumarate hydratase 1, mitochondrial-like [Cicer arietinum]	1283.21	1102.27	1088.2	1098.93	1113.11	1155.07	1064.82	1189.06	1140.84	1349.29	1295.43	1198.78	1228.97	1275.46	1188.33	731.758	763.206	713.223	932.23	885.474	939.337	1047.64	985.018	899.99	1333.79	1325.12	1341.06	1221.98	1172.16	1209.39	1378.78	1344.61	1443.02	1209.61	1207.08	1134.62	1388.59	1342.88	1432.49	1069.48	999.775	1040.41	1295.43
227	Ca_17666	7	3	40.2557	0	gi|502129048|ref|XP_004500164.1|PREDICTED: DNA damage-inducible protein 1-like [Cicer arietinum]	438.914	470.025	429.293	766.007	754.402	746.703	450.691	506.082	469.927	914.899	872.472	880.417	722.591	757.075	800.099	340.572	370.494	336.314	517.243	539.88	527.184	533.736	516.048	473.102	462.8	477.204	456.156	722.061	685.268	673.245	749.336	736.857	749.782	544.344	524.197	517.344	765.856	725.276	692.974	494.215	488.645	500.055	617.659
228	Ca_08019	7	1	39.541	0	gi|502080159|ref|XP_004486478.1|PREDICTED: tubulin beta-3 chain-like [Cicer arietinum]	324.037	464.521	280.105	239.774	276.831	277.05	148.119	267.099	149.161	76.8193	106.104	108.23	187.615	188.364	202.437	8.20332	9.04761	9.49826	6.79634	9.49284	1.87904	213.199	183.298	163.745	535.975	531.802	510.167	175.221	156.295	156.118	110.405	109.855	105.737	181.748	181.861	192.609	31.6731	31.738	31.2752	159.897	133.22	145.984	162.028
229	Ca_00913	7	4	48.8687	0	gi|502112376|ref|XP_004494311.1|PREDICTED: peroxidase 3-like [Cicer arietinum]	1256.22	1225.36	1184.88	1189.73	1208.93	1234.29	1342.25	1455.61	1420.16	1307.96	1332.12	1284.71	1360.4	1392.71	1408.39	1032.24	1054.38	1018.89	1162.29	1454.13	1492.04	1130.84	981.581	972.606	1627.83	1612.79	1570.09	2005.02	1853.55	1880.84	2276.16	2268.48	2304.1	1412.03	1354.59	1358.49	2144.36	2041.56	1944.71	1220.66	1107.44	1147.49	1932.77
230	Ca_03144	7	5	53.8011	1.11022e-16	gi|502150527|ref|XP_004507997.1|PREDICTED: thiol protease aleurain-like isoform X2 [Cicer arietinum]	2176.53	2177.03	1914.39	1913.53	2011.54	2002.48	1848.4	2285.41	1978.45	2336.38	2432.46	2484.35	2429.54	2514.3	2701.47	2307.43	2484.59	2295.05	3595.57	3485.78	3809.72	2349.06	2193.35	2035.14	2294.39	2306.13	2273.72	1768.4	1637.1	1596.86	1996.13	1979.74	2039.15	2654.43	2627.89	2579.78	2272.49	2191.77	2129.43	2169.04	2134.16	2192.41	1681.76
231	Ca_10689	7	3	54.3446	0	gi|502161844|ref|XP_004512303.1|PREDICTED: 60S ribosomal protein L4-like [Cicer arietinum]	1056.83	1129.86	1011.38	580.532	649.817	635.063	463.166	570.956	469.67	560.509	565.498	593.05	587.319	587.713	593.725	632.232	565.584	492.965	732.711	772.169	829.351	561.067	518.316	448.292	1289.02	1270.84	1279.96	608.438	565.511	589.211	599.77	599.343	612.801	547.863	551.024	545.585	484.784	479.862	423.071	582.131	586.833	586.517	564.986
232	Ca_00670	7	1	49.2189	0.000879328	gi|502079220|ref|XP_004486192.1|PREDICTED: UBA and UBX domain-containing protein At4g15410-like [Cicer arietinum]	186.163	624.027	644.054	646.561	408.008	641.81	604.098	417.303	541.59	335.214	383.583	734.471	499.914	138.927	343.474	231.477	508.93	750.802	1108.23	1143.84	1207.33	400.708	405.694	498.37	817.256	740.571	723.868	364.658	267.609	330.453	935.736	837.691	860.152	538.397	650.846	736.77	824.048	820.746	879.434	620.521	630.138	663.844	491.162
233	Ca_18067	7	4	56.8753	0	gi|525313587|ref|NP_001266087.1|ribonuclease 1-like precursor [Cicer arietinum] >gi|502093830|ref|XP_004490066.1| PREDICTED: ribonuclease 1-like [Cicer arietinum] >gi|3860325|emb|CAA10130.1| ribonuclease T2 [Cicer arietinum]	1127.54	1074.34	1071.93	1207.33	1179.03	1086.05	708.369	1013.37	843.105	1276.58	1077.61	1083.36	700.82	729.605	787.761	1530.95	1643.9	1576.01	2671.28	3274.43	3403.99	895.205	845.055	769.398	1349.78	1347.79	1306.23	402.189	372.68	379.364	664.806	662.166	683.638	961.461	989.381	947.228	1035.06	934.419	886.964	1226.49	1220.45	1249.83	549.74
234	Ca_09797	7	4	45.5733	2.41449e-11	gi|502099981|ref|XP_004491606.1|PREDICTED: NAD(P)H-dependent 6'-deoxychalcone synthase-like [Cicer arietinum]	826.569	891.944	873.872	1070.65	1059.5	1121.13	851.025	875.828	890.45	840.244	1006.88	1045.74	1153.39	872.216	990.452	780.306	909.563	889.054	1176.72	1323.67	1342.29	792.879	887.59	905.271	961.976	910.239	943.678	1189.16	1074.01	1206.03	1184.93	1154.62	1203.14	772.997	763.543	763.427	1231.29	1167.91	1161.82	920.499	888.108	914.603	1021.16
235	Ca_08131	7	5	37.2567	0	gi|502107566|ref|XP_004493304.1|PREDICTED: alpha-L-arabinofuranosidase 1-like [Cicer arietinum]	667.016	1092.48	985.659	466.717	580.886	728.487	791.539	1270.87	1051.94	1391.03	1096.12	918.744	573.221	584.903	615.43	381.061	403.296	363.738	691.645	876.253	977.783	443.72	438.378	391.369	1582.77	1546.48	1452.41	2216.77	2086.95	2066.42	2888.79	2880.56	2884.95	1607.27	1591.65	1526.72	3005.86	2812.45	2635.91	660.784	623.272	664.437	2049.66
236	Ca_09800	7	3	69.793	0	gi|3129939|emb|CAA06792.1|hypothetical protein [Cicer arietinum]	80.9784	76.8303	80.2133	55.1302	54.4924	63.9274	55.793	59.1137	45.6006	92.2058	115.542	109.568	81.3324	84.6855	78.7054	119.471	140.853	140.15	278.707	342.32	306.49	35.9388	34.8795	35.716	134.626	138.393	128.011	3345.67	3132.88	3233.29	748.493	754.051	770.079	171.886	170.496	161.911	383.325	389.313	363.24	75.2048	56.3948	55.4176	3805.43
237	Ca_01101	7	2	53.7721	0	gi|502113088|ref|XP_004494538.1|PREDICTED: probable protein disulfide-isomerase A6-like isoform X1 [Cicer arietinum]	833.736	760.434	684.527	780.208	792.784	799.821	612.165	983.67	836.389	854.268	885.201	879.435	642.077	632.851	618.62	1082.73	1076.72	907.89	920.022	954.251	1141.71	545.866	471.355	395.309	634.496	610.54	609.982	330.736	314.341	314.179	410.263	408.122	428.995	780.918	768.215	763.541	519.776	512.535	487.887	572.552	568.896	453.455	238.322
238	Ca_08537	7	5	38.2899	0	gi|525314123|ref|NP_001265954.1|adenosylhomocysteinase-like [Cicer arietinum] >gi|60219077|emb|CAI56440.1| S-adenosyl-L-homocysteine hydrolase [Cicer arietinum]	1008.05	1122.27	1040.84	1096.82	1100.28	1189.05	929.861	1189.54	1053.14	1453.21	1386.24	1252.03	1042.88	997.889	1077.75	580.024	549.253	539.633	763.848	853.761	873.349	864.308	836.734	800.277	993.386	1002	959.389	1360.29	1247.74	1244.77	1622.38	1615	1665.07	1650.59	1657.78	1617.98	1269.6	1265.18	1176.79	932.922	877.496	882.246	1099.02
239	Ca_01475	7	1	56.6899	1.22125e-15	gi|502133132|ref|XP_004501659.1|PREDICTED: uncharacterized protein LOC101488532 [Cicer arietinum]	189.895	348.195	343.396	281.891	285.243	267.615	304.086	271.681	253.085	855.144	1081.3	804.791	508.246	464.499	569.494	305.253	301.323	288.845	487.993	875.05	913.013	415.614	381.347	344.711	444.468	435.36	399.428	525.238	482.341	454.536	712.273	700.344	696.222	688.366	674.745	709.224	835.6	843.778	761.96	320.221	263.427	261.719	274.936
240	Ca_08121	7	6	54.962	0	gi|502107593|ref|XP_004493313.1|PREDICTED: nascent polypeptide-associated complex subunit alpha-like protein 1-like [Cicer arietinum]	2987.56	2747.81	2604.44	1162.43	1202.82	1173.46	1293.29	1414.7	1347.17	2765.95	2925.38	2785.69	1185.52	1215.11	1205.26	1334.07	1370.37	1210.43	1738.92	2085.92	2210.57	962.328	924.304	847.112	3612.89	3611.18	3487.67	4379.64	4122.85	4272.62	3543.83	3617.93	3624.44	2990.99	3029.17	2942.04	3057.65	3014.75	2859.43	1315.91	1199.58	1228	3264.38
241	Ca_10130	7	6	46.7251	0	gi|502156126|ref|XP_004510321.1|PREDICTED: mitochondrial-processing peptidase subunit alpha-like [Cicer arietinum]	838.42	746.701	813.132	783.41	801.097	765.828	847.112	967.525	952.12	985.608	958.68	930.413	815.888	733.157	855.06	1230	1442.84	1322.03	1863.18	2092.17	2328.18	768.14	744.369	736.035	1661.46	1602.31	1538.97	547.392	490.438	512.375	982.213	947.039	961.709	1190.21	1111.72	1112.02	1129.3	1077.07	1026.85	1188.17	944.783	970.391	822.528
242	FGSG_02504T0	7	0	43.3443		FGSG_02504T0
243	Ca_11120	6	4	39.8859	0	gi|502144391|ref|XP_004505679.1|PREDICTED: uncharacterized protein LOC101488783 [Cicer arietinum]	166.879	159.741	217.81	126.318	142.6	117.126	164.024	170.392	157.295	219.901	219.148	206.967	144.095	153.861	148.961	543.446	541.089	545.189	493.652	487.115	528.729	99.6998	116.661	104.434	278.924	285.891	283.865	170.86	167.592	160.173	188.989	194.778	192.713	319.305	317.211	316.381	223.652	216.914	204.907	270.737	230.506	255.297	139.328
244	Ca_02533	6	3	43.0007	0	gi|502082255|ref|XP_004487111.1|PREDICTED: aquaporin PIP2-7-like [Cicer arietinum]	2387.4	2281.76	2191.54	1987.35	2075.3	2049.78	1820.48	2186.02	1931.05	2384.06	2279.86	2222.17	2715.43	2572.66	2817.75	2096.03	2140.07	2034.45	2637.04	2773.18	2827.21	2275.71	2177.24	1999.58	2841.07	2876.38	2972.64	2527.07	2301.52	2308.58	3329.46	3325.37	3460.78	2499.65	2416.84	2397.05	3572.57	3467.38	3298.85	2408.12	2397.71	2283.5	3336.15
245	Ca_08235	6	1	49.6681	0	gi|502107134|ref|XP_004493168.1|PREDICTED: 40S ribosomal protein S20-2-like [Cicer arietinum]	7.01693	9.10832	8.94219	26.0628	25.7041	28.2985	8.75047	12.0221	5.03294	4.87802	2.51884	5.40135	0.524678	0	0.482762	62.6433	64.6271	62.5571	47.6354	48.5238	48.8415	0.484423	0	0	26.48	24.1316	23.9444	0.274319	0	0	14.8081	12.9211	12.9669	4.67424	4.9672	5.84739	46.6422	49.1981	47.51	16.5223	9.61794	11.4032	0
246	FOXG_10533T0	7	1	43.1716	4.44089e-16	FOXG_10533T0	442.995	405.782	406.681	286.233	285.325	256.868	313.413	410.101	396.509	529.503	598.344	557.082	393.891	400.83	433.249	494.922	522.035	529.284	442.418	585.87	598.693	285.474	276.398	261.837	488.724	493.123	493.108	596.92	540.39	548.114	590.479	584.669	603.649	493.596	468.46	481.212	625.642	591.928	579.373	411.574	405.322	375.823	494.307
247	Ca_06568	6	1	53.3973	0.0272214	gi|502143504|ref|XP_004505365.1|PREDICTED: 14-3-3-like protein GF14 iota-like [Cicer arietinum]	15.1399	15.7146	18.098	28.0075	0	33.943	38.4828	1.01577	35.382	36.2723	1.28407	12.6852	30.9332	1.11674	1.07747	7.70204	7.14805	7.59246	13.4777	10.1692	0	0	14.1779	12.9304	18.5854	17.4718	18.0064	0	0.557263	1.24006	48.4771	44.2626	42.2484	9.52196	17.8548	25.1874	84.4816	84.8223	84.3499	12.5467	11.8575	12.8211	2.39769
248	Ca_15988	6	2	66.4022	0	gi|502094815|ref|XP_004490304.1|PREDICTED: 60S acidic ribosomal protein P2-1-like [Cicer arietinum]	1465.16	1427.6	1396.5	1539.37	1613.57	1592.16	1724.4	2096.02	1890.73	2950.52	2772.66	2690.97	1578.09	1603.02	1654.11	4357.31	4687.78	4318.58	6902.12	6656.52	6820.36	1278.37	1217.55	1109.26	1334.28	1421.81	1277.03	2550.24	2419.28	2397.84	3770.28	3747.76	3758.35	1509.41	1499.39	1494.75	4461.78	4482.56	4107.31	969.984	978.506	992.993	1564.37
249	Ca_13177	6	1	36.4383	0	gi|502151989|ref|XP_004508710.1|PREDICTED: pescadillo homolog [Cicer arietinum]	1814.92	1679.84	1632.35	1348.61	1409.01	1462.57	1653.7	1869.25	1665.4	2017.44	1942.41	1890.78	1806.67	1840.69	1991.67	2565.93	2764.18	2570.45	4194.55	4044.83	4253.82	1733.68	1708.57	1546.96	2058.84	2044.92	2136.94	2890.16	2450.38	2382.48	3086.58	3040.61	3030.74	1564.22	1482.62	1488.72	3786.07	3875.45	3638.37	1774.39	1739.03	1771.06	2675.48
250	Ca_15370	6	1	42.673	0	gi|502149241|ref|XP_004507449.1|PREDICTED: glycine-rich RNA-binding protein GRP2A-like isoform X1 [Cicer arietinum]	198.059	182.657	171.475	307.831	302.012	303.801	179.762	238.112	209.645	376.459	436.376	407.031	330.932	325.287	308.251	308.683	281.305	229.515	273.546	267.451	282.162	287.577	270.182	232.704	255.835	249.39	248.136	841.717	776.495	786.602	523.385	532.741	532.442	318.231	318.511	309.614	664.656	655.65	622.312	333.762	325.516	257.907	511.041
251	Ca_02983	6	3	40.3579	0	gi|502150899|ref|XP_004508179.1|PREDICTED: pathogenesis-related protein STH-2-like [Cicer arietinum]	383.402	358.17	355.664	472.869	499.046	479.289	288.729	375.462	341.138	668.83	698.261	652.193	350.691	321.357	358.924	680.908	741.946	705.151	762.565	809.956	829.838	381.639	371.939	346.09	287.405	291.644	291.864	203.444	184.824	188.116	143.145	133.462	147.541	537.459	511.976	509.124	204.96	180.946	181.295	561.853	551.386	517.922	139.147
252	Ca_25602	6	2	30.6594	0	gi|502181726|ref|XP_004516872.1|PREDICTED: heat shock protein 83-like [Cicer arietinum]	2756.35	2510.22	2456.7	2343.95	2396.88	2542.05	2832.59	3257.22	2843.01	2377.96	2748.56	2774.08	1787.48	1728.84	1635.64	3734.11	3916.07	3830.73	6032.52	6030.69	6003.38	1539.96	1753.57	1752.51	2595.78	2546.01	2480.63	2167.69	1967.45	2034.29	3485.79	3414.54	3527.19	2387.81	2295.08	2352.52	3978.85	3871.12	3720.11	1946.39	1765.71	1791.21	2005.19
253	Ca_00960	8	3	44.259	0	gi|502112565|ref|XP_004494372.1|PREDICTED: uncharacterized protein Os08g0359500-like [Cicer arietinum]	2683.29	2508.04	2357.54	2029.91	2169.34	2184.85	2471.47	2694.98	2428.51	2902.75	2790.24	2761.46	2393.64	2391.9	2494.09	3366.55	3335.78	3190.28	4376.16	4537.82	4630.96	1855.66	1776	1647.22	2542.04	2565.64	2677.52	2368.34	2074.47	2077.18	2775.91	2723.92	2804.57	2481.09	2430.82	2397.91	2873.01	2844.82	2679.42	2651.53	2630.61	2654	2023.95
254	Ca_01944	6	1	53.717	0	gi|502161439|ref|XP_004512165.1|PREDICTED: SKP1-like protein 1A-like [Cicer arietinum]	125.172	113.06	110.437	128.723	130.431	131.003	123.632	135.239	120.134	217.141	195.726	206.173	175.697	176.015	190.268	239.078	255.761	238.279	572.685	537.477	536.076	164.873	155.979	143.67	127.236	130.436	132.962	199.206	167.952	164.682	239.029	236.225	233.841	138.979	131.523	132.3	260.484	271.969	251.414	126.894	121.455	126.415	188.401
255	Ca_20452	6	1	37.587	0	gi|502122561|ref|XP_004497805.1|PREDICTED: 60S ribosomal protein L4-like [Cicer arietinum]	852.089	819.975	788.439	449.699	446.144	435.534	182.183	189.177	177.664	119.664	134.888	130.224	218.296	209.933	174.473	8.44912	5.25264	2.98958	3.84048	2.81628	0.861343	257.947	233.871	195.963	1009.43	1037.27	1005.01	487.166	456.227	455.757	331.373	337.306	348.937	153.093	154.997	148.45	165.298	157.036	144.584	140.906	140.304	148.168	359.564
256	Ca_21579	6	1	44.5874	0	gi|502146638|ref|XP_004506541.1|PREDICTED: 40S ribosomal protein S13-like [Cicer arietinum] >gi|502175945|ref|XP_004515770.1| PREDICTED: 40S ribosomal protein S13-like [Cicer arietinum]	1350.42	1264.96	1215.45	1026.91	1021.04	1041.73	638.098	704.136	652.189	747.828	655.026	643.462	997.034	1029.05	1037.74	374.238	347.491	334.153	531.307	473.725	489.612	697.486	687.483	603.615	1204.14	1175.5	1222.89	768.982	720.136	698.123	877.845	893.554	894.415	500.341	537.574	482.852	747.431	714.015	689.746	722.09	677.86	709.133	758.985
257	Ca_02372	6	1	44.9248	1.32117e-14	gi|502160159|ref|XP_004511653.1|PREDICTED: 40S ribosomal protein S13-like [Cicer arietinum]	206.341	220.264	219.283	185.015	167.894	191.673	100.831	99.0788	94.877	72.7961	84.4807	102.083	136.435	103.29	111.684	37.8817	67.8842	68.4606	108.503	98.726	106.992	77.1575	74.9854	90.1465	213.374	213.978	202.049	148.793	109.915	130.938	177.469	179.925	182.967	76.9715	78.4319	85.332	143.297	136.144	133.757	114.757	97.9392	104.804	130.901
258	Ca_20192	6	1	63.678	0	gi|502158281|ref|XP_004511090.1|PREDICTED: cysteine proteinase inhibitor 12-like [Cicer arietinum]	738.444	668.91	617.55	552.454	549.135	540.947	646.692	626.413	646.514	728.05	767.01	762.947	615.833	663.182	672.91	2058.42	2108.84	2001.57	2458.42	2367.24	2460.32	605.013	584.042	526.569	853.198	854.17	824.63	613.414	553.602	585.665	726.634	740.865	733.322	811.223	840.849	825.41	1119.41	1066.16	1045.46	716.757	693.295	685.124	575.578
259	Ca_06682	6	1	47.5125	0	gi|502151520|ref|XP_004508481.1|PREDICTED: methyl-CpG-binding domain-containing protein 10-like [Cicer arietinum]	38.8404	38.2938	34.367	2.27669	1.39468	2.23779	22.444	25.2473	19.3465	40.8477	29.3474	32.325	22.2827	25.8208	29.4503	28.9983	31.1702	27.2962	85.1909	88.3821	89.1535	0	0	0	54.1859	56.0932	54.2326	12.4474	7.46573	10.3026	36.6556	38.716	39.0299	33.555	32.1116	31.3279	72.2822	67.3445	59.5701	62.1818	48.8928	49.3485	36.2458
260	Ca_21408	6	1	43.2294	9.60343e-14	gi|502087264|ref|XP_004488480.1|PREDICTED: proteasome subunit alpha type-6-like isoform X1 [Cicer arietinum] >gi|502087267|ref|XP_004488481.1| PREDICTED: proteasome subunit alpha type-6-like isoform X2 [Cicer arietinum] >gi|502087270|ref|XP_004488482.1| PREDICTED: proteasome subunit alpha type-6-like isoform X3 [Cicer arietinum]	531.379	521.75	480.749	529.624	521.636	536.23	305.123	517.425	440.858	597.71	681.746	633.005	628.285	582.689	421.8	249.749	177.9	140.117	219.858	187.289	206.727	408.613	385.793	316.156	484.983	477.823	491.116	593.901	560.704	573.814	698.289	678.494	700.693	490.654	450.955	441.054	725.016	693.124	672.065	443.986	464.678	372.574	468.494
261	Ca_11637	6	3	36.5321	0	gi|502094174|ref|XP_004490157.1|PREDICTED: beta-glucosidase 12-like isoform X1 [Cicer arietinum]	658.887	590.974	607.197	626.5	608.432	591.805	485.576	705.719	598.535	921.61	688.275	685.973	502.112	496.589	534.114	1237.78	1295.96	1251.5	1394.5	1804.4	1826	438.93	394.278	363.648	776.176	763.087	797.356	1046.93	1003.49	1009.88	1028.33	1007.1	1036.17	701.661	642.096	651.387	1153.29	1056.67	1040.13	428.578	397.163	425.265	698.644
262	Ca_18044	6	3	48.7789	0	gi|502173185|ref|XP_004515271.1|PREDICTED: eukaryotic translation initiation factor 3 subunit J-A-like [Cicer arietinum]	1342.81	1265.83	1178.14	1382.61	1404.03	1452.39	1085.14	1251.38	1295.58	1404.62	1516.82	1436	1182.74	1206.3	1257.45	2052.17	2195.81	2007.73	2550.39	2359.86	2549.4	1027.16	988.581	940.512	1563.78	1539.06	1487.51	1540.72	1481.35	1403.9	1450.48	1476.03	1484.3	1142.03	1164.74	1137.23	1741.58	1676.67	1661.33	1311.28	1327.91	1329.24	1459.01
263	Ca_19760	6	3	39.6371	0	gi|502175275|ref|XP_004515701.1|PREDICTED: membrane steroid-binding protein 2-like [Cicer arietinum]	471.091	477.929	484.51	594.361	576.247	651.922	487.752	517.187	470.24	429.003	505.181	495.799	581.804	510.333	512.482	353.622	479.549	436.415	952.488	835.502	917.46	374.119	364.785	371.86	778.174	706.702	688.041	387.24	305.424	361.425	718.587	678.176	668.021	628.082	663.017	744.105	890.901	850.248	885.395	619.129	568.314	587.317	668.507
264	Ca_17519	6	3	42.4425	0	gi|502148036|ref|XP_004507013.1|PREDICTED: 60S ribosomal protein L7-4-like isoform X1 [Cicer arietinum] >gi|502148038|ref|XP_004507014.1| PREDICTED: 60S ribosomal protein L7-4-like isoform X2 [Cicer arietinum]	1269.71	1242.19	1213.7	1454.6	1482.41	1509.31	755.34	845.045	850.701	977.798	1048.03	944.861	936.994	928.095	970.421	402.013	414.025	372.232	471.865	643.138	497.592	797.695	719.853	664.267	1282.98	1295.12	1257.49	2338.03	2268	2071.65	1366.96	1357.87	1376.96	784.274	754.468	719.121	1164.17	1096.97	1026.39	832.417	750.345	780.411	838.804
265	Ca_13904	6	2	43.8463	7.03307e-09	gi|502087679|ref|XP_004488608.1|PREDICTED: serine carboxypeptidase II-2-like [Cicer arietinum]	619.934	796.981	768.118	754.794	671.567	794.991	642.295	659.904	646.825	496.047	627.335	709.806	739.512	470.22	599.49	310.623	423.408	417.92	660.102	632.74	680.841	493.528	577.223	615.92	784.958	778.278	762.163	622.518	511.24	583.355	929.404	887.695	930.376	667.356	669.322	680.216	811.623	773.014	769.752	576.344	581.652	590.246	707.761
266	Ca_13023	6	1	41.3854	0	gi|502163656|ref|XP_004512907.1|PREDICTED: 40S ribosomal protein S7-like [Cicer arietinum]	306.326	317.954	276.046	233.906	217.279	228.052	294.547	348.231	285.058	443.58	359.794	372.672	291.794	296.377	319.095	388.599	449.171	435.58	650.331	602.122	615.197	221.114	212.987	180.53	284.6	288.469	307.686	634.291	508.806	511.184	682.405	630.865	613.534	328.656	299.389	312.249	589.033	614.048	590.668	309.424	283.914	291.133	355.628
267	Ca_09843	6	3	34.01	0	gi|502100181|ref|XP_004491655.1|PREDICTED: pyruvate dehydrogenase E1 component subunit beta, mitochondrial-like [Cicer arietinum]	1417.45	1277.71	1247.02	1044.4	1055.95	1069.71	1084.25	1212.73	1179.6	1459.35	1601.71	1487.29	1523.69	1510.03	1500.3	526.306	540.667	495.99	688.722	724.379	753.072	1057.41	1017.1	981.671	1267.62	1307.75	1268.93	2008	1857.74	1865.58	2096.09	2087.28	2147.82	1333	1342.39	1292.53	2278.14	2127.33	2071.42	1096.42	1054.73	962.288	1904.63
268	FGSG_11915T0	6	0	31.0894		FGSG_11915T0
269	Ca_16985	6	3	44.4902	0	gi|502090083|ref|XP_004489115.1|PREDICTED: putative DNA repair protein RAD23-4-like [Cicer arietinum]	1271.08	1188.08	1167.28	1095.34	1028.93	1041.3	1149.69	1311.02	1223.95	1244.01	1349.19	1244.24	823.546	851.303	871.235	2789.59	2969.92	2756.91	2144.13	2851.97	2912.2	789.211	748.558	710.79	1302.41	1330.76	1298.12	1044.34	973.884	994.912	1143.4	1129.09	1152.5	1149.26	1130.52	1122.8	1367.74	1326.61	1253.1	1137.04	1125.24	951.013	757.996
270	Ca_16738	6	5	57.8383	0	gi|502140358|ref|XP_004504184.1|PREDICTED: 11S globulin seed storage protein 2-like [Cicer arietinum]	1531.83	1760.38	1723.86	1372.68	1384.41	1357.08	1160.68	1336.12	1194.49	1553.1	1662.93	1682.25	1422.72	1326.21	1415.94	990.666	1125.32	1030.56	1560.46	1611.83	1653.7	1016.59	1060.64	1021.3	1741.97	1708.79	1681.05	1067.72	921.561	923.746	1210.98	1188.42	1238.62	1724.53	1683.74	1717.69	1221.52	1189.58	1129.27	1310.44	1220.55	1254.26	753.434
271	Ca_06356	6	4	46.3027	0	gi|502142788|ref|XP_004505107.1|PREDICTED: isoflavone 4'-O-methyltransferase-like [Cicer arietinum]	1950.55	1732.05	1743.29	1995.24	1956.35	1911.52	1232.87	1412.37	1344.88	1546.71	1680.29	1539.22	1281.53	1342.46	1390.8	723.585	813.032	793.684	790.78	1088.26	1063.15	1128.7	1049.02	971.999	531.972	526.428	537.372	676.164	574.437	623.384	618.84	620.269	632.984	657.93	673.388	665.69	635.834	601.306	560.188	1305.62	1247.59	1280.18	515.388
272	Ca_16862	6	3	35.2627	0	gi|502099252|ref|XP_004491431.1|PREDICTED: 65-kDa microtubule-associated protein 1-like [Cicer arietinum]	641.197	633.587	599.468	520.026	582.893	556.055	609.186	721.841	625.306	700.655	724.425	723.888	638.684	626.079	679.315	799.396	818.853	784.183	995.3	1030.18	1129.21	551.797	548.266	494.216	711.368	736.413	735.655	766.913	660.171	674.587	964.724	941.449	977.201	750.624	733.374	715.9	1006.16	960.331	921.841	532.97	524.902	533.939	701.201
273	Ca_10439	6	3	33.0432	0	gi|502138368|ref|XP_004503379.1|PREDICTED: phosphoglucomutase, cytoplasmic-like isoform X1 [Cicer arietinum] >gi|502138370|ref|XP_004503380.1| PREDICTED: phosphoglucomutase, cytoplasmic-like isoform X2 [Cicer arietinum]	636.584	559.718	554.735	510.984	500.724	506.433	504.86	556.947	507.231	664.154	651.971	619.719	778.375	759.334	819.087	344.82	342.775	331.903	517.177	538.137	519.31	525.782	497.202	445.394	650.28	647.085	651.139	873.971	786.431	805.033	927.494	920.708	961.383	625.884	618.569	572.601	961.586	924.546	891.785	574.496	543.839	476.973	844.771
274	Ca_11822	6	4	35.5782	0	gi|3860327|emb|CAA10131.1|chalcone synthase [Cicer arietinum]	633.876	564.222	627.553	789.215	836.887	824.013	627.506	688.333	624.512	873.138	1041.06	959.221	558.077	556.843	605.011	242.66	221.932	229.248	276.239	364.623	382.746	590.965	567.314	516.759	526.92	537.438	520.538	703.268	680.659	685.121	658.93	676.804	682.937	1204.26	1228.46	1220.1	483.594	488.4	436.41	640.019	604.449	596.205	712.636
275	FOXG_00233T0	6	4	53.7914	0	FOXG_00233T0	218.998	201.821	177.697	477.662	501.644	518.108	170.542	202.482	168.929	480.793	432.046	420.302	281.723	295.118	299.793	372.637	350.687	333.424	361.885	312.955	362.554	261.758	233.358	223.501	225.575	223.047	225.816	5131.24	4735.04	4745.85	395.716	395.719	405.001	466.999	472.195	433.339	455.893	453.103	405.169	581.372	565.102	577.172	367.684
276	Ca_02598	5	1	50.6802	0	gi|502081979|ref|XP_004487029.1|PREDICTED: probable histone H2A.1-like [Cicer arietinum]	3692.72	3645.27	3509.67	5374.41	5702.9	4384.23	791.623	1289.66	1045.81	638.36	538.993	512.538	1062.55	1016.89	1151.73	278.899	263.566	251.531	101.688	137.906	142.531	1657.38	1534.73	1678.64	6798.89	6951.12	6871.61	619.647	593.679	568.561	464.991	462.555	484.424	681.623	647.19	642.427	360.713	317.882	309.822	1456.89	1310.36	1367.83	697.805
277	Ca_01194	5	3	39.4415	0	gi|502113433|ref|XP_004494649.1|PREDICTED: histone H2AX-like [Cicer arietinum]	3552.78	3492.75	3420.22	3317.65	3423.9	3599.11	2078.58	2239.99	2042.09	1647.31	1832.77	1847.34	2516.91	2293.89	2148.62	1346.62	1307.41	1254.97	1367.67	1391.42	1311.53	2261.55	2370.54	2199.19	4364.92	4147.97	4077.77	997.891	866.575	938.715	1544.56	1343.92	1388.86	1525.92	1505.32	1780.95	1424.13	1445.72	1370.11	2760.6	2510.38	2513.99	949.572
278	Ca_24404	5	1	31.5888	0	gi|502181064|ref|XP_004516752.1|PREDICTED: isoliquiritigenin 2'-O-methyltransferase-like [Cicer arietinum]	9.27294	22.0502	21.6008	0	0	0	2.55908	7.41962	5.42624	40.6678	33.3798	19.6588	7.47826	3.18754	4.20942	8.98241	10.0375	11.5532	19.8729	29.834	32.6477	0.0122839	0	0	53.1844	58.9651	54.475	17.3849	16.0039	13.9018	41.9043	40.4047	40.269	51.1081	43.7545	41.8011	28.3664	27.0188	24.838	5.78147	7.56326	8.6706	5.3366
279	Ca_11038	5	4	54.3437	0	gi|502144859|ref|XP_004505774.1|PREDICTED: glycine-rich protein 2-like [Cicer arietinum]	12396.1	14020.5	13503.1	14680.8	14120.2	14913.9	13569.9	14274.1	14054.2	10740.8	12318.4	12858.9	6252.36	5273.73	5539.32	25463.6	28928.4	28924.1	29562.5	30011	32119.4	6856.58	6590.95	6393.15	14700.3	14753.8	14340.7	7583.98	6596.24	7094.94	12318.1	12379	12530.2	8979.11	8880.29	8883.99	15747.1	15532.8	14827.5	11567	10581.8	10868.4	5824.43
280	Ca_02259	5	2	43.1345	0	gi|502160585|ref|XP_004511798.1|PREDICTED: malate dehydrogenase, glyoxysomal-like isoform X2 [Cicer arietinum]	27.2285	30.696	93.4753	77.3274	91.9873	73.5351	92.8821	85.8163	81.2784	249.257	324.525	213.891	403.077	423.177	469.274	536.218	607.868	531.299	1808.76	1965.14	2298.12	149.316	159.911	133.442	216.436	206.326	196.237	509.04	457.711	468.038	552.614	537.242	542.669	199.558	198.174	209.705	713.553	727.76	689.941	256.435	227.415	250.328	410.046
281	Ca_05919	5	2	52.3353	0	gi|502138696|ref|XP_004503498.1|PREDICTED: profilin-1-like [Cicer arietinum]	1547.13	1422.98	1406.99	895.323	919.51	952.571	1125.82	1260.96	1195.74	1328.89	1410.1	1309.33	1047.6	1065.06	920.715	1951.86	1579.91	1798.81	1599.5	1763.26	1896.42	807.759	749.307	704.419	1757.26	1749.83	1681.06	1283.81	1184.12	1175.31	1223.89	1205.51	1230.52	1305.82	1299.5	1253.93	1349.93	1284.88	1205.95	1142.85	1020.75	868.061	951.239
282	Ca_11510	5	3	43.7913	0	gi|357485221|ref|XP_003612898.1|hypothetical protein MTR_5g030290 [Medicago truncatula] >gi|355514233|gb|AES95856.1| hypothetical protein MTR_5g030290 [Medicago truncatula]	5466.12	4822.03	4552.17	6203.1	6219	6181.77	4875.46	5184.43	4915.75	4866.62	5198.45	4818.34	4675.76	4800.14	4877.04	12701.9	13676.1	12601.3	16227.9	16043.4	16479.7	5069.06	4769.19	4340.55	7144.9	7135.76	7014.99	3709.24	3338.04	3497.73	4043.83	4103.43	4141.95	5001.42	5043.17	4904.14	5214.99	5042.02	4815.51	6566.29	6488.93	6159.56	3946.05
283	Ca_06869	5	1	40.8247	5.4366e-09	gi|502084522|ref|XP_004487705.1|PREDICTED: 40S ribosomal protein S20-2-like [Cicer arietinum]	98.535	238.942	265.157	210.906	109.764	192.605	118.763	79.0955	94.556	57.3781	84.0704	120.089	84.7314	22.4819	64.1855	25.2198	34.1907	55.4297	85.4133	98.4171	115.933	44.1519	44.5889	62.215	778.402	408.836	401.364	95.0672	75.1066	89.6878	628.98	329.828	301.431	100.977	118.957	351.972	174.588	187.256	276.282	76.7055	96.281	113.827	102.054
284	Ca_05984	5	1	31.0688	0	gi|502106642|ref|XP_004493007.1|PREDICTED: translocon-associated protein subunit beta-like [Cicer arietinum]	0.756466	0.425594	9.0723	0	0.368146	0	0.97371	0.473032	0.633693	7.90372	12.178	6.38879	4.68413	2.66893	5.41437	0.888236	0.915202	0.231141	0.364319	0.362306	1.02298	0.292897	0.338492	0.369298	14.1419	13.1728	13.1419	169.814	154.69	152.476	290.316	278.217	266.322	17.3437	17.0621	15.8397	179.781	177.341	165.686	4.59765	4.05475	4.98967	136.818
285	Ca_09003	5	3	41.2303	0	gi|502129444|ref|XP_004500307.1|PREDICTED: gamma-interferon-inducible lysosomal thiol reductase-like [Cicer arietinum]	795.154	1279.77	1326.73	1037.99	734.99	707.386	950.812	1408.92	1195.16	1439.12	1134.98	956.534	786.232	756.463	891.432	2050.24	2202.9	2138.2	1810.28	2299.91	2364.78	1109.98	998.447	905.842	1421.56	1337.77	1305.78	640.134	574.738	595.24	614.249	602.541	603.32	1914.24	1891.85	1888.32	573.135	513.955	494.805	864.92	821.122	833.005	288.515
286	Ca_08592	5	1	35.3207	0	gi|502140693|ref|XP_004504302.1|PREDICTED: 14-3-3-like protein C-like [Cicer arietinum]	52.2013	43.2129	41.5099	49.9532	54.3934	53.7098	31.5324	34.7542	35.4561	48.5098	43.7066	47.0902	57.3929	56.1609	59.8006	24.9714	23.229	22.8664	32.1162	28.1876	32.3477	37.3989	38.4901	34.1844	39.7652	38.965	35.6806	23.1842	25.0438	22.7076	34.8385	33.9792	34.4492	31.3094	34.3162	31.6912	27.7008	29.9065	30.0556	25.6133	27.262	30.195	23.7216
287	Ca_02856	5	2	66.01	0	gi|502080835|ref|XP_004486697.1|PREDICTED: cytochrome c oxidase subunit 5b-2, mitochondrial-like [Cicer arietinum]	1671.97	1650.48	1613.2	1666.71	1759.75	1811.58	1367.15	1595.14	1461.94	1803.39	1610.58	1654.66	1340.85	1314.85	1434.77	2728.17	3092.08	2733.33	3279.41	3132.29	3349.28	1335.82	1245.12	1234.59	1933.83	1949.77	1905.57	1923.25	1701.16	1720.44	2166.52	2184.85	2267.77	1511.81	1463.66	1457.35	2274.81	2219.4	2127.87	1534.35	1558.62	1567.2	2069.55
288	Ca_17611	5	4	55.374	0	gi|502156758|ref|XP_004510632.1|PREDICTED: cytochrome b5-like isoform X1 [Cicer arietinum] >gi|502156760|ref|XP_004510633.1| PREDICTED: cytochrome b5-like isoform X2 [Cicer arietinum]	6208.91	5730.23	5473.5	6263.99	6526.13	6422.46	6106.59	6760.08	6480.29	6341.91	6588.04	6245.94	4665.43	4771.27	4607.07	10004	10175.2	9530.69	8177.36	8635.91	8907.96	4484.63	4343.68	4156.18	5990.65	5951.78	5865.16	4988.07	4726.55	4680.72	6340.74	6303.81	6430.46	5101.71	4881.59	4766.32	6092.88	5999.34	5690.47	5317.96	5053.97	4355.94	3874.01
289	Ca_16490	5	4	66.4981	0	gi|502145792|ref|XP_004506180.1|PREDICTED: ferredoxin-3, chloroplastic-like isoform X1 [Cicer arietinum] >gi|502145794|ref|XP_004506181.1| PREDICTED: ferredoxin-3, chloroplastic-like isoform X2 [Cicer arietinum]	4070.77	3905.96	3890.8	4694.12	4865.16	4470.12	3617.68	4630.92	4341.75	4175.43	4391.34	4137.92	2531.23	2577.78	2638.47	10729.6	11152.6	10543.9	11638.4	12119.8	12905.2	2873.12	2770.19	2529.92	5224.31	5236.48	5201.04	3221.99	3037.74	2935.1	3616.23	3621.02	3662.89	3652.79	3526.87	3484.72	5696.4	5439.18	5121.25	4460.67	4484.05	4098.09	2907.35
290	Ca_04380	5	2	46.1851	0	gi|502118906|ref|XP_004496437.1|PREDICTED: 40S ribosomal protein S18-like [Cicer arietinum] >gi|502118979|ref|XP_004496465.1| PREDICTED: 40S ribosomal protein S18-like [Cicer arietinum]	1893.28	1744.45	1678.51	1656.32	1666.24	1586.78	1424.06	1752.04	1574.86	1795.17	1590.41	1590.11	1663.38	1701.64	1778.76	679.578	616.461	657.031	648.833	725.755	829.465	1306.43	1248.19	1177.77	1560.02	1548.09	1567.67	1302.99	1245.76	1235.22	1400.38	1390.48	1430.38	1259	1266.02	1198.44	1008.49	984.757	907.765	798.557	763.36	741.752	1003.54
291	Ca_21103	5	2	42.5749	0	gi|502091326|ref|XP_004489515.1|PREDICTED: uncharacterized protein LOC101501125 [Cicer arietinum]	607.833	571.106	549.088	513.069	492.033	528.944	511.144	526.829	510.679	622.833	577.858	653.76	524.84	491.087	539.469	464.696	518.01	553.855	855.625	873.974	934.446	535.367	519.849	503.589	661.052	638.309	632.92	1001.87	851.702	855.13	1058.14	990.55	1021.06	587.478	580.268	663.263	984.226	1047.62	1022.05	594.669	600.322	605.631	958.594
292	Ca_21102	5	2	49.3414	0	gi|502091329|ref|XP_004489516.1|PREDICTED: heavy metal-associated isoprenylated plant protein 26-like [Cicer arietinum]	1948.04	1971.1	1940.73	1638.55	1715.66	1697.49	1691.27	1993.86	1710.45	1998.48	1738.01	1709.21	2067.63	1982.02	2179.66	5712.67	6111.77	5657.83	8502.93	8124.88	8431.84	2375.25	2248.58	2120.53	2609.52	2725.39	2501.59	1904.05	1746.56	1741.41	2276.98	2270.26	2333.79	2003.64	2020.84	1921.43	3644.82	3549.01	3482.24	2621.63	2571.22	2559.41	2991.12
293	Ca_17452	5	2	65.4775	0	gi|502145557|ref|XP_004506078.1|PREDICTED: superoxide dismutase [Cu-Zn], chloroplastic-like [Cicer arietinum]	1913.09	1790.92	1724.54	1524.04	1610.78	1577.65	1317.62	1509.64	1305.17	1807.03	1386.04	1439.79	1376.7	1280.62	1415.53	2853.99	3078.56	2833.98	4673.46	5397.46	5396.64	1445.88	1339.16	1295.56	1306.6	1193.14	1413.85	859.827	794.04	799.26	1256.38	1204.11	1158.9	1047.74	984.883	931.035	1756.53	1666.08	1505.78	1296.95	1340.61	1329.22	868.404
294	Ca_19905	5	4	48.6164	0	gi|502155155|ref|XP_004509978.1|PREDICTED: uncharacterized protein LOC101498996 [Cicer arietinum]	1972.8	1913.91	1855.64	1600.52	1697.08	1685.3	1767.89	2001.06	1816.91	2125.34	1917.27	1837.34	1875.15	1871.31	2032.84	3114.03	3255.85	3002.49	4921.49	4601.16	4837.82	1670.26	1640.19	1503.51	2288.52	2274.26	2236.37	1691.35	1580.46	1581	1983.54	1981.19	2054.79	1844.62	1856.58	1755.31	2371.13	2358.45	2213.79	2086.28	2094.19	2086.25	1768.4
295	FOXG_13841T0	5	1	24.251	7.99361e-15	FOXG_13841T0	635.975	666.523	657.039	744.569	745.309	758.807	520.905	551.042	503.057	618.724	691.718	710.451	693.997	574.514	662.808	893.581	946.851	947.121	1023.92	984.136	997.849	664.426	670.088	670.751	672.22	658.416	653.93	766.968	683.312	705.554	780.797	766.379	786.376	637.234	622.931	627.647	798.519	776.276	755.647	701.803	665.855	680.715	784.734
296	FOXG_14263T0	6	0	33.1265		FOXG_14263T0
297	Ca_08908	5	2	25.9884	0	gi|502129671|ref|XP_004500389.1|PREDICTED: 26S protease regulatory subunit 6B homolog isoform X1 [Cicer arietinum]	658.783	607.129	577.845	532.134	543.815	553.392	532.448	585.924	544.204	585.565	542.764	561.906	651.04	653.35	703.1	366.457	386.611	356.855	488.119	449.181	451.753	495.508	471.215	410.787	456.852	464.764	457.44	291.736	278.391	283.445	342.568	339.063	343.628	402.958	407.722	395.335	370.388	351.516	330.552	388.218	381.309	387.314	319.491
298	Ca_06295	5	2	39.2542	0	gi|502142593|ref|XP_004505034.1|PREDICTED: clathrin light chain 1-like [Cicer arietinum]	531.777	559.327	572.633	677.483	645.08	604.342	607.881	854.934	734.212	692.268	552.494	600.141	372.067	374.547	392.144	1013.51	1180.36	1101.89	1425.03	1635.39	1676.35	377.85	365.212	344.304	471.215	485.18	476.104	222.275	221.642	235.108	372.677	384.261	394.543	562.736	565.471	545.413	672.339	641.472	592.89	527.221	494.227	493.975	326.096
299	Ca_20397	5	2	34.6408	2.06501e-14	gi|502093329|ref|XP_004489907.1|PREDICTED: quinone oxidoreductase-like protein At1g23740, chloroplastic-like [Cicer arietinum]	582.626	522.381	484.784	480.331	484.844	454.868	452.737	503.204	494.112	631.614	693.983	642.527	468.422	503.418	538.591	396.415	403.789	384.827	460.336	452.183	520.859	438.754	434.241	393.738	572.378	580.318	571.1	660.711	606.271	653.413	625.18	635.484	646.095	599.607	609.341	603.718	651.832	608.179	614.641	508.308	487.117	465.282	551.304
300	Ca_18944	5	1	39.1804	0	gi|502155536|ref|XP_004510111.1|PREDICTED: malate dehydrogenase, cytoplasmic-like [Cicer arietinum]	101.185	99.5755	83.4036	186.671	194.23	197.411	128.16	149.125	156.689	171.322	159.458	160.263	161.296	186.089	182.274	49.3328	50.8231	41.6119	139.831	111.781	120.276	93.6168	90.4212	89.8438	224.038	217.488	190.815	199.587	191.612	175.507	471.551	510.041	482.067	149.915	161.483	147.287	924.515	921.651	968.904	148.437	134.923	140.989	340.513
301	Ca_22796	5	4	41.4651	0	gi|525314093|ref|NP_001265948.1|uncharacterized protein LOC101501238 [Cicer arietinum] >gi|3860331|emb|CAA10133.1| hypothetical protein [Cicer arietinum]	1471.62	1313.65	1368.6	1049.14	1141.86	1136.42	1130.86	1281.38	1180.33	1591.6	1559.54	1459.92	1301.61	1301.6	1425.68	1176.82	1246.18	1181.43	1855.63	2086.51	2223.79	1085.2	1026.02	952.761	1530.78	1526.67	1523.54	1482.29	1358.64	1346.29	1590.29	1599.58	1596.53	1507.19	1468.71	1421.36	1841.44	1802.35	1694.83	1131.27	1104.41	1175.89	1365.68
302	Ca_22689	5	1	27.6062	3.86204e-05	gi|357503449|ref|XP_003622013.1|Heat shock protein [Medicago truncatula] >gi|355497028|gb|AES78231.1| Heat shock protein [Medicago truncatula]	42.6013	156.66	157.49	135.079	93.9049	134.301	147.745	120.653	133.932	88.5758	117.199	173.643	182.746	52.4823	142.503	12.715	42.858	60.3459	153.599	145.735	133.526	111.444	108.04	135.475	192.848	193.878	186.558	138.221	105.407	125.556	244.835	246.692	239.729	144.944	153.968	163.8	248.458	249.411	243.058	153.272	158.18	165.204	206.655
303	FOXG_13254T0	5	0	27.6716		FOXG_13254T0
304	Ca_24101	5	2	35.1085	1.98064e-13	gi|357503381|ref|XP_003621979.1|Heat shock protein [Medicago truncatula] >gi|357503415|ref|XP_003621996.1| Heat shock protein [Medicago truncatula] >gi|355496994|gb|AES78197.1| Heat shock protein [Medicago truncatula] >gi|355497011|gb|AES78214.1| Heat shock protein [Medicago truncatula]	185.223	279.339	283.745	279.722	223.166	276.158	263.211	224.944	240.234	206.865	196.382	253.507	218.113	146.454	181.601	375.122	398.558	400.749	556.448	564.62	598.565	171.384	161.701	190.236	469.374	389.265	363.02	212.046	203.101	199.485	602.757	455.683	475.475	254.916	291.199	420.037	447.259	468.482	528.162	248.798	268.15	269.445	205.521
305	Ca_23714	5	3	31.7747	0	gi|502102182|ref|XP_004491994.1|PREDICTED: uncharacterized protein At2g39795, mitochondrial-like [Cicer arietinum]	1558.24	1447.19	1377.13	1428.64	1437.39	1378.47	1353.76	1661.6	1512.27	1491.66	1444.08	1137.01	929.096	906.565	799.739	1757.92	1847.4	1729.95	1833.1	2230.35	2340.93	935.392	872.651	820.549	1763.01	1709.91	1709.3	2302.13	2139.67	2098.23	2400.23	2350.45	2517.15	1719.81	1727.14	1662.46	2773.43	2669.22	2545.54	1183.85	1035.24	1115.33	1572.69
306	Ca_01653	5	3	47.6136	0	gi|502132606|ref|XP_004501443.1|PREDICTED: 17.1 kDa class II heat shock protein-like [Cicer arietinum]	1747.45	1352.59	1569	1255.34	1293.69	1317.87	413.576	585.625	480.687	887.379	775.922	731.361	4572.13	4735.94	5074.15	5516	5705.42	5371.15	4062.52	5194.78	5351.88	1673.52	1593.88	1489.18	3115.71	3145.59	3056.94	947.213	904.206	905.971	1019.78	1008.78	1034.68	1411.56	1408.31	1409.35	1359.94	1286.44	1237.07	5852.61	5786.76	6089.3	938.32
307	Ca_15072	5	2	45.0186	0	gi|502159317|ref|XP_004511466.1|PREDICTED: uncharacterized protein LOC101489802 [Cicer arietinum]	521.789	507.369	508.874	499.927	522.297	517.463	790.221	861.549	783.174	852.361	733.303	751.423	581.045	565.582	621.734	3107.19	3150.79	2850.55	3250.08	3009.77	3150.24	901.069	843.642	750.448	596.339	602.331	562.852	751.197	739.437	726.873	924.513	936.586	923.901	712.8	678.43	632.758	880.808	840.581	786.091	925.369	923.219	939.641	681.612
308	Ca_06523	5	3	33.5717	5.28114e-06	gi|502143341|ref|XP_004505304.1|PREDICTED: glycine cleavage system H protein, mitochondrial-like [Cicer arietinum]	333.786	1161.78	1154.62	1222.15	436.056	1181.88	1037.68	417.121	831.317	379.144	294.253	992.791	559.796	102.047	264.703	1029.36	1366.86	2089.32	2982.02	3219.4	3491.26	494.242	519.199	678.661	2024.42	1608.72	1526.14	461.542	372.881	434.995	1866.97	1412.8	1400.92	670.963	837.656	1560.68	1229.02	1354.95	1642.57	871.835	1045.67	1134.98	504.056
309	Ca_18653	5	3	36.8762	2.18951e-08	gi|502121459|ref|XP_004497328.1|PREDICTED: chalcone--flavonone isomerase 2-like [Cicer arietinum]	1860.86	1717.46	1646.99	1551.03	1594.38	1572.75	1645.45	1832.07	1768.9	1959.39	2097.54	2010.61	1599.74	1592.02	1255.12	1345.68	1015.74	1033	1190.77	1634.12	1652.71	1491.59	1335.43	1250.6	1816.35	1823.89	1817.83	1925.52	1770.67	1769.37	1935.14	1905.4	2006.83	1939.27	1830.94	1790.18	2051.35	2025.84	1884.68	1480.25	1266.67	1253.3	1423.35
310	Ca_06988	5	3	38.1563	0	gi|502083811|ref|XP_004487572.1|PREDICTED: peroxidase 4-like [Cicer arietinum]	2763.19	2549.31	2454.09	753.445	811.771	784.805	1023.39	1161.33	1107.45	3280.98	3506.06	3299.73	1254.95	1267.27	1246.73	527.754	577.354	500.416	1146.67	1245.65	1274.29	740.237	716.382	668.483	2455.7	2488.43	2429.66	4207.72	3813.49	3936.17	947.619	942.043	951.499	1912.72	1912.11	1921.28	571.163	553.36	557.373	860.352	796.188	841.281	2010.88
311	Ca_12324	5	4	36.3021	6.10623e-15	gi|502154445|ref|XP_004509702.1|PREDICTED: caffeic acid 3-O-methyltransferase 1-like isoform X2 [Cicer arietinum]	847.013	863.462	827.273	832.645	785.309	828.978	981.896	1182.9	1021.15	1346.81	1455.8	1182.94	1099.97	1134.26	980.678	916.676	939.421	892.543	1013.69	1255.98	1273.77	914.43	862.29	806.598	1022.1	1012.52	1001.51	1227.61	1169.99	1208.32	1562.5	1515.01	1604.16	1193.19	1175.6	1158.47	1652.1	1505.74	1432.05	843.129	747.195	768.074	1103.68
312	Ca_13205	5	3	30.6039	0	gi|502151912|ref|XP_004508674.1|PREDICTED: glycine-rich RNA-binding protein 3, mitochondrial-like [Cicer arietinum]	766.022	704.46	624.278	452.203	466.961	458.901	609.077	632.307	622.885	686.022	696.694	659.463	462.501	481.67	508.883	1574.92	1615.22	1564.48	2224.97	2187.81	2305.48	452.231	438.964	375.672	981.758	981.783	963.337	617.013	562.415	582.947	677.252	695.892	699.635	662.446	706.947	663.486	936.012	892.869	867.799	704.482	656.754	674.615	493.777
313	Ca_04921	5	1	28.3409	0	gi|502131424|ref|XP_004500981.1|PREDICTED: 26S protease regulatory subunit 10B homolog A-like [Cicer arietinum]	113.626	100.846	96.9603	144.461	134.874	153.111	83.3818	90.3848	93.737	130.045	151.726	132.982	127.074	133.507	135.07	57.5305	53.8273	51.1225	68.4178	79.2073	76.4563	100.988	92.3606	82.0537	179.864	195.229	182.502	155.522	155.666	175.567	200.957	182.468	200.689	116.672	100.304	104.445	310.976	276.829	299.739	138.541	163.189	105.221	169.695
314	Ca_15437	5	3	39.1055	0	gi|502123007|ref|XP_004497968.1|PREDICTED: cyanate hydratase-like [Cicer arietinum]	619.201	625.454	575.289	528.846	548.49	571.018	745.269	908.453	871.728	1146.6	1077.51	1027.6	920.051	939.403	966.484	1829.4	1921.95	1800.58	2382.7	2343.16	2525.29	879.297	846.15	777.276	787.421	773.67	752.317	844.546	772.291	775.841	1050.09	1037.43	1058.72	957.31	951.941	915.03	1183.93	1164.7	1107.79	958.064	917.392	946.498	746.088
315	Ca_05779	5	2	27.5696	0	gi|502139186|ref|XP_004503675.1|PREDICTED: monodehydroascorbate reductase, chloroplastic-like [Cicer arietinum]	280.898	322.352	303.734	305.732	279.057	291.942	189.459	234.784	214.502	314.383	270.888	248.277	259.886	244.549	270.434	186.434	202.912	218.432	261.856	290.724	308.643	209.337	202.184	210.446	408.41	398.631	387.297	408.45	384.336	383.032	507.868	497.813	511.632	327.8	329.485	320.089	477.576	435.577	418.483	255.652	250.165	247.204	444.433
316	Ca_13659	5	2	24.6271	2.7478e-13	gi|357473151|ref|XP_003606860.1|Allene oxide synthase [Medicago truncatula] >gi|33504428|emb|CAC86898.1| 9/13 hydroperoxide lyase [Medicago truncatula] >gi|355507915|gb|AES89057.1| Allene oxide synthase [Medicago truncatula]	212.03	203.251	238.562	238.191	252.79	225.054	156.241	184.763	187.431	224.81	282.643	261.277	212.939	223.611	240.448	107.006	123.427	118.228	65.0583	115.637	116.661	164.62	174.436	159.077	277.078	274.082	269.808	261.404	233.077	237.011	264.166	261.211	264.888	292.411	271.302	282.147	277.631	266.727	241.442	209.924	198.521	178.064	203.895
317	Ca_06889	4	1	44.6253	4.19771e-08	gi|502084741|ref|XP_004487751.1|PREDICTED: chitinase 2-like [Cicer arietinum]	427.643	363.747	377.813	346.756	402.241	364.804	446.601	471.52	479.392	551.144	577.822	504.47	509.621	558.603	396.287	364.458	269.371	335.657	273.274	246.972	351.479	391.584	394.481	390.734	440.332	430.349	418.93	468.493	434.681	425.407	528.831	524.594	532.887	492.006	451.464	477.196	578.587	585.281	584.533	477.076	366.958	289.273	516.812
318	Ca_10923	4	1	35.4448	0	gi|502124733|ref|XP_004498649.1|PREDICTED: probable histone H2A variant 3-like [Cicer arietinum]	10.8768	76.2623	78.202	217.347	194.675	104.921	70.3023	39.9378	62.0408	69.9388	38.1515	63.5738	114.815	132.198	88.8416	19.6904	6.26517	6.01041	0	0	0	230.384	133.945	77.6157	610.723	431.933	437.975	0	0	0	0	0	0	128.51	147.429	136.354	0	0	0	262.46	263.039	244.816	4.82365
319	Ca_02599	4	1	33.5901	0	gi|502081976|ref|XP_004487028.1|PREDICTED: probable histone H2A.2-like [Cicer arietinum]	1599.57	1123.04	1478.14	1925.04	2112.1	2137.7	288.619	497.867	402.251	302.33	183.116	206.521	329.654	329.73	350.998	115.246	113.021	114.148	32.6677	68.456	65.2313	547.232	457.374	462.25	2416.79	2491.71	2439.36	329.335	316.19	301.357	401.926	403.623	420.337	329.671	299.523	294.156	268.448	241.234	231.255	450.44	442.958	451.63	379.141
320	Ca_18637	4	2	27.6849	0	gi|502121419|ref|XP_004497312.1|PREDICTED: glutathione S-transferase DHAR2-like isoform X2 [Cicer arietinum]	41.491	57.0691	59.9533	30.5049	26.4351	24.4109	182.519	233.122	206.744	238.95	231.346	234.758	131.97	124.631	139.116	135.008	148.825	136.984	206.284	263.732	284.791	177.414	170.841	149.89	73.4778	73.7071	70.8517	1219.37	1119.75	1118.06	838.966	865.045	858.359	263.976	238.586	241.186	496.729	451.449	432.958	99.9317	86.7211	85.5591	507.42
321	Ca_16703	4	4	46.8923	0	gi|470116872|ref|XP_004294597.1|PREDICTED: probable histone H2B.1-like isoform 1 [Fragaria vesca subsp. vesca] >gi|470117136|ref|XP_004294720.1| PREDICTED: probable histone H2B.1-like [Fragaria vesca subsp. vesca]	8483.35	10916.2	10533.8	8916.93	9375.32	9516.09	5175.54	5543.91	5314.51	3837.57	4051.08	3583.42	6921.89	6968.44	7394.7	1204.22	1302.68	1234.23	1383.88	1480.65	1538.74	6997.28	6888.14	6416.89	13560.2	13233.6	12806.3	1359.96	1218.39	1219.23	1775.13	1625.32	1678.74	3534.25	3374.3	3536.06	1290.9	1336.63	1284.51	5480.26	5362.03	5475.98	2331.52
322	Ca_00694	4	3	52.5773	0	gi|502079315|ref|XP_004486222.1|PREDICTED: major latex allergen Hev b 5-like [Cicer arietinum]	12713.5	12454.8	12290.3	1471.1	1497.06	1494.25	7036.74	7382.7	6770.08	12941.1	12171.7	11867.1	6214.72	5620.22	6465.24	9110.93	9476.34	8923.37	14397.5	14633.3	15760.1	570.152	519.629	469.155	18671.7	17914.5	17343.5	22987.6	21452	21581.8	21837.3	20583.5	20712.5	8857.6	8759.87	10171.1	15347.7	15087.5	14499.3	9077.67	8994.94	9051.09	14659.6
323	Ca_17200	4	3	52.5129	0	gi|502173488|ref|XP_004515341.1|PREDICTED: uclacyanin-2-like [Cicer arietinum]	7057.67	6915.38	6656.33	3970.98	4062.43	4133.36	4069.93	4601.17	4030.04	5606.85	5229.47	5318.46	5251.17	5017.53	5601.69	4880.5	5418.63	5192.25	10175.9	9448.92	9689.79	4206	3995.65	3814.46	7236.85	7187.74	7298.99	7227.96	6379.75	6494.07	7896.29	7534.98	7610.06	5323.93	5069.73	5199.88	8783.66	8942.45	8351.44	5293.85	5351.35	5366.43	9395.78
324	Ca_14121	4	1	25.1769	0	gi|502083027|ref|XP_004487346.1|PREDICTED: kinesin-like protein KIF19-like [Cicer arietinum]	3153.25	2874.1	2794.34	2780.23	2813.13	2755.63	2637.98	2890.98	2870.23	3029.94	3135.57	3134.56	2520.27	2524.82	2664.29	5760.47	6093.75	5617.47	7428.3	6611.13	7040.72	2646.43	2581.99	2422.71	3336.69	3416.54	3295.96	2880.22	2660.64	2606.14	3065.32	3022.76	3120.7	2594.02	2575.82	2517.97	3828.03	3667.39	3559.04	2470.96	2410.06	2499.87	2783.75
325	Ca_08425	4	2	44.2851	0	gi|502118288|ref|XP_004496193.1|PREDICTED: copper transport protein ATOX1-like [Cicer arietinum]	4292.82	4090.53	4095.78	3775.31	3902.58	4112.67	3673.12	4099.81	3591.55	4340.26	4330.26	4369.99	4032.49	3510.07	3887.84	9439.89	9971.01	9438.34	13293.8	13029.4	13361	3418.91	3523.46	3224.92	4615.22	4602.1	4708.22	4080.88	3532.72	3668.69	4221.64	4235.31	4390.41	3857.46	3639.25	3660.34	5294.07	5332.92	5113.12	4757.13	4396.84	4498.38	4306.21
326	Ca_02581	4	1	45.2122	0	gi|508715673|gb|EOY07570.1|Histone superfamily protein isoform 2, partial [Theobroma cacao]	1684.25	1513.56	1503.62	1363.33	1357.26	1285.35	439.246	519.61	485.472	298.895	334.119	316.71	693.294	708.937	749.115	391.809	401.824	396.998	294.309	450.442	440.572	1231.98	1174.8	1058.6	2863.89	2937.84	2876.61	573.648	503.272	520.781	609.421	604.618	621.109	511.203	493.175	493.144	462.644	439.677	428.827	633.57	638.48	650.172	1358.21
327	Ca_06111	4	1	22.2645	0	gi|502106729|ref|XP_004493036.1|PREDICTED: biotin carboxyl carrier protein of acetyl-CoA carboxylase, chloroplastic-like [Cicer arietinum]	58.054	50.1569	46.2072	30.8443	35.8281	36.8895	54.7423	61.1144	57.5413	77.3637	86.7271	80.7853	76.8226	78.3555	78.2473	85.5305	99.3071	96.5711	98.3872	114.138	107.666	67.7695	67.8462	58.9295	68.351	70.0809	62.7988	206.062	195.199	200.619	165.869	171.78	173.701	78.9769	75.9012	76.651	119.183	108.416	108.019	48.8757	37.8699	38.0647	169.819
328	Ca_07778	4	1	38.4606	0	gi|502115131|ref|XP_004495132.1|PREDICTED: 40S ribosomal protein S15-4-like [Cicer arietinum]	798.159	1392.09	1350.22	821.66	909.61	916.473	864.415	1110.2	745.56	553.392	701.444	715.02	623.785	639.65	711.5	133.991	142.251	125.885	50.686	68.6186	79.5531	443.986	430.486	389.754	1302.87	1267.49	1267.84	548.229	488.544	474.612	621.235	596.265	595.451	654.302	623.782	652.139	285.607	265.851	243.225	618.932	519.615	538.31	344.179
329	Ca_00760	4	1	45.5844	1.00917e-10	gi|502111694|ref|XP_004494137.1|PREDICTED: peroxiredoxin-2E, chloroplastic-like [Cicer arietinum]	356.839	323.737	332.137	322.22	333.215	326.183	353.222	375.494	366.173	391.964	418.398	417.224	341.613	336.01	268.282	495.577	375.535	357.256	494.254	629.762	630.712	308.381	275.52	269.238	369.115	366.225	361.359	312.312	288.525	286.422	376.897	372.364	387.842	383.11	363.205	356.933	496.093	489.415	460.004	343.987	271.613	261.36	304.153
330	FOXG_09266T0	4	1	25.1057	0	FGSG_06215T0	214.11	387.449	375.489	280.835	326.9	305.302	221.028	237.221	189.459	180.745	229.99	225.954	212.087	202.852	239.842	52.6371	55.5671	50.6176	36.9732	52.4159	61.4989	228.556	231.752	207.412	527.09	512.252	497.467	833.968	766.953	762.036	636.489	644.647	642.252	228.142	212.117	216.91	605.913	576.327	546.917	353.755	288.223	300.495	684.166
331	Ca_01567	4	2	41.2609	0	gi|502132823|ref|XP_004501545.1|PREDICTED: MFP1 attachment factor 1-like [Cicer arietinum]	1984.64	1859.05	1760.97	2284.65	2345.21	2431.29	2247.39	2589.21	2389.73	1983.59	1848.92	1795.35	1206.26	1260.48	1351.18	4599.8	4788.35	4713.45	4136.61	4841.83	5396.82	1654.92	1514	1403.66	2358.91	2428.32	2353.68	1245.99	1156.68	1160.99	1764.33	1731.28	1796.06	1825.18	1759.43	1761.38	2148.22	2064.62	1921.42	1959.28	1882.63	1957.23	1198.81
332	Ca_15208	4	1	50.7881	7.77134e-08	gi|502087136|ref|XP_004488439.1|PREDICTED: flocculation protein FLO11-like [Cicer arietinum]	157.177	150.173	164.246	235.672	250.051	304.147	101.545	156.075	119.681	164.842	170.983	164.419	161.416	175.531	160.687	211.786	152.501	167.267	234.018	302.069	347.235	225.113	243.447	172.23	178.37	196.936	181.76	197.416	178.914	175.528	156.402	152.093	166.164	170.909	160.133	144.349	190.807	173.317	168.648	112.347	129.146	105.773	145.322
333	Ca_11723	4	2	43.5987	0	gi|502155917|ref|XP_004510237.1|PREDICTED: FK506-binding protein 2-like [Cicer arietinum]	3006.21	3126.9	3069.57	3302.46	3443.15	3975.17	2353.21	3256.4	2875.27	3133.25	3243.61	2943.66	1892.26	1950.31	1935.57	7174.1	7488.64	7384.22	5933.36	7676.05	8468.54	1868.18	1721.76	1570.04	4371.66	4373.26	4298.49	2600.24	2372.91	2460.19	3417.48	3424.64	3461.38	2802.78	2814.82	2780.96	4517.07	4390.06	4180.41	2697.79	2604.78	2593.41	1999.62
334	Ca_12066	4	1	25.3388	9.99201e-14	gi|502115868|ref|XP_004495305.1|PREDICTED: heterogeneous nuclear ribonucleoprotein 1-like [Cicer arietinum]	236.919	477.861	453.426	252.6	141.799	130.419	299.647	503.215	435.491	535.011	369.554	325.364	250.409	229.216	266.693	553.032	633.437	559.495	606.52	807.851	828.91	205.142	180.313	160.501	409.239	408.782	401.236	254.829	232.119	239.333	190.028	187.978	191.747	540.514	538.109	524.663	215.679	206.148	188.088	271.356	267.86	275.904	120.845
335	Ca_02258	4	1	26.0644	8.61861e-11	gi|502160583|ref|XP_004511797.1|PREDICTED: malate dehydrogenase, glyoxysomal-like isoform X1 [Cicer arietinum]	1.6784	18.9112	18.5486	9.8841	4.89587	8.2918	25.2074	17.3042	25.9293	2.15914	4.08251	21.7843	12.5983	0	4.14997	11.9503	34.7641	58.6681	86.0233	84.5958	88.7802	2.82955	2.6081	4.25719	20.2376	24.3493	21.7921	0.032492	6.04787e-05	0	0.657671	1.31721	1.80984	14.4934	13.9152	12.3933	16.0636	10.9064	6.57499	8.99836	9.43457	8.74725	0.0434927
336	Ca_20382	4	1	33.2264	0	gi|502093390|ref|XP_004489927.1|PREDICTED: 40S ribosomal protein S18-like [Cicer arietinum]	164.684	183.299	173.536	243.271	240.859	251.07	143.215	169.934	142.448	189.065	149.528	152.155	170.744	171.626	187.471	318.745	360.066	342.946	462.787	475.175	472.185	138.922	137.299	137.568	213.503	225.94	208.186	248.044	214.981	221.844	304.034	298.015	306.87	146.765	151.002	148.981	333.598	338.168	333.772	158.158	164.999	142.495	211.097
337	Ca_02334	4	1	46.948	0	gi|502160318|ref|XP_004511706.1|PREDICTED: 40S ribosomal protein S12-like [Cicer arietinum]	769.779	675.224	701.117	659.769	656.269	639.786	752.826	829.23	795.191	949.764	981.657	986.685	642.521	700.599	703.074	639.385	679.893	638.345	843.359	819.732	853.214	591.97	570.64	539.92	731.036	772.733	768.63	1305.15	1263.14	1190.24	1462.02	1406.79	1468.47	752.74	728.853	724.352	1139.33	1106.9	1039.58	714.847	683.814	682.288	962.056
338	FVEG_07362T0	4	0	23.7011		FVEG_07362T0
339	FOXG_04243T0	4	0	24.5087		FOXG_04243T0
340	Ca_02465	4	2	32.79	0	gi|502082512|ref|XP_004487189.1|PREDICTED: fasciclin-like arabinogalactan protein 13-like [Cicer arietinum]	648.579	739.475	728.844	441.411	482.095	504.564	530.843	654.626	544.4	650.532	673.89	623.119	491.83	491.244	451.827	477.971	447.708	481.279	1382.56	1803.43	1970.66	514.476	537.946	506.622	732.872	721.069	717.222	1252.2	1194.73	1202.07	2929.07	2917.41	2993.4	769.939	731.954	716.89	3586.92	3477.73	3296.17	856.396	766.471	649.661	2599.07
341	Ca_08212	4	1	35.7494	1.81023e-09	gi|502107226|ref|XP_004493198.1|PREDICTED: uncharacterized gene 73 protein-like [Cicer arietinum]	189.278	327.175	332.539	285.765	175.352	268.735	283.667	177.755	242.056	132.994	153.832	279.939	115.666	12.742	66.6713	229.113	335.938	388.257	370.522	362.258	357.828	86.6431	97.6289	134.568	1090.59	881.43	860.837	135.436	97.9045	123.364	617.089	458.392	458.084	423.195	521.979	843.904	279.396	321.373	411.315	201.001	210.2	233.942	139.362
342	Ca_11780	4	2	27.6435	0	gi|502151950|ref|XP_004508692.1|PREDICTED: NADP-dependent alkenal double bond reductase P1-like [Cicer arietinum]	103.865	103.447	95.722	62.4379	59.4934	58.7362	78.4005	88.2682	83.3029	138.941	143.343	97.8589	135.029	131.072	111.468	7.37973	6.84437	5.11792	8.84095	19.571	14.2532	122.018	116.552	108.325	86.09	84.9296	86.7333	36.1497	31.6164	33.1257	21.6633	20.7431	19.4988	137.057	129.872	120.385	22.9513	20.4552	20.0155	110.259	95.4948	101.637	24.3845
343	Ca_00047	4	2	26.0375	1.43944e-09	gi|502076836|ref|XP_004485473.1|PREDICTED: ferredoxin-1, chloroplastic-like [Cicer arietinum]	1946.96	2703.98	2738.18	2731.51	2382.1	2910.84	2275.26	2161.15	2109.96	1961.51	2504.13	3035.82	2402.08	1482.21	1834.44	1913.98	2403.93	2483.52	3706.39	3655.72	3916.38	1561	1749.99	1972.88	3459.58	3168.07	3085.4	2629.75	2200.87	2490.6	4370.15	3900.11	3971.68	2809.54	2836.49	3368.82	3458.96	3419.58	3588.14	2499.61	2439.31	2562.96	2800.59
344	FGSG_11443T0	4	1	34.011	0	FGSG_11443T0	668.596	642.075	637.386	467.436	463.106	485.732	561.683	650.336	575.601	660.346	645.548	610.768	831.053	790.464	889.578	356.55	340.537	359.793	398.856	400.395	408.443	558.507	526.039	509.875	525.282	499.24	504.032	694.406	638.545	623.541	719.459	690.531	756.147	476.447	468.478	441.926	579.187	551.63	535.515	324.433	332.838	326.792	536.466
345	Ca_03926	4	3	23.9301	0	gi|502136153|ref|XP_004502578.1|PREDICTED: alcohol dehydrogenase 1-like [Cicer arietinum]	1589.44	1491.58	1454.24	1689.8	1630.97	1686.42	1270.79	1292.21	1294.44	1655.76	1682.34	1667.81	1659.32	1572.74	1657	875.532	893.846	861.679	1338.81	1292.32	1323.39	1480.09	1413.89	1397.43	1791.2	1786.38	1749.54	1695.56	1546.7	1549.82	1941.63	1909.53	1976.75	1538.01	1493.53	1509.9	2532.67	2390.64	2275.24	1498.2	1452.52	1461.62	2442.98
346	FGSG_07351T0	4	1	23.0792	1.1386e-07	FGSG_07351T0	183.742	172.302	155.412	151.292	165.381	155.714	167.109	196.403	191.921	169.985	198.68	171.526	160.411	153.749	120.062	192.127	146.412	134.005	129.931	197.349	175.476	142.314	150.38	151.183	165.732	167.264	184.071	186.284	181.767	182.898	214.988	210.031	237.479	163.46	166.643	152.61	232.635	223.361	209.635	166.421	124.978	132.225	199.425
347	Ca_02674	4	1	24.5037	1.22125e-15	gi|502081670|ref|XP_004486932.1|PREDICTED: beta-glucosidase 12-like [Cicer arietinum]	108.359	95.508	92.0121	91.9061	86.5353	86.3315	79.1289	85.4514	93.1664	117.242	130.133	122.086	144.204	151.237	124.929	67.9602	43.2282	46.6022	53.2016	71.9995	77.6873	161.543	156.827	131.883	93.7539	98.721	97.2855	132.255	117.622	116.963	158.869	152.933	162.556	173.432	164.678	160.92	133.366	134.375	120.491	161.979	152.738	154.73	115.269
348	FVEG_12275T0	4	0	22.3763		FVEG_12275T0
349	Ca_01353	4	2	36.7293	0	gi|502114115|ref|XP_004494866.1|PREDICTED: 60S acidic ribosomal protein P1-3-like [Cicer arietinum]	1196.6	1154.6	1098.19	1685.74	1770.23	1564.34	773.967	1126.84	1010.27	1217.21	1383.81	1155.07	834.024	848.358	793.882	1811.58	1887.59	1747.65	1310.52	1554.16	1604.59	967.269	894.026	833.416	1546.6	1523	1519.9	2516.38	2319.7	2356.4	2566.38	2615.95	2648.5	902.481	838.006	823.812	2066.71	2013.13	1889.79	693.841	711.269	599.208	1695.65
350	Ca_21985	4	1	34.9879	0	gi|502176641|ref|XP_004515907.1|PREDICTED: S-adenosylmethionine synthase 2-like [Cicer arietinum]	1292	1175.44	1145.31	1141.79	1153.83	1071.34	1303.42	1521.84	1491.59	1419.55	1577.35	1444.15	1639.49	1660.18	1773.72	455.813	472.43	487.691	244.532	370.143	373.483	1035.86	973.792	901.64	532.946	544.898	530.199	697.991	629.638	629.523	1232.67	1211.83	1232.76	693.585	654.571	653.069	1418.43	1367.23	1297.01	630.787	652.322	646.424	459.803
351	Ca_09199	4	2	18.8237	0	gi|502125452|ref|XP_004498931.1|PREDICTED: clathrin interactor EPSIN 1-like [Cicer arietinum]	523.813	479.712	468.608	411.167	413.857	410.476	400.835	491.606	451.414	505.012	532.667	506.199	412.651	400.407	445.302	903.971	913.374	893.711	1031.68	1095.83	1080.51	359.693	346.814	302.316	527.304	535.374	523.834	510.612	474.317	482.969	582.388	596.957	602.897	436.859	428.111	419.942	661.96	635.7	590.351	429.01	441.978	408.447	533.214
352	FOXG_06683T0	4	1	19.9715	7.95376e-09	FOXG_06683T0	54.3596	49.7961	47.6727	52.2096	53.2333	53.1485	49.9352	56.4678	50.6957	46.7621	54.3221	54.1581	52.5697	51.0887	40.8516	37.9395	21.2436	30.0931	26.2502	43.6007	29.5398	42.458	41.6086	34.6307	50.2338	54.1662	49.4854	48.6294	44.4216	49.4957	37.9639	34.0615	38.2575	46.0626	39.0921	43.6606	31.368	28.4729	26.1695	27.6452	19.7905	16.1669	30.9057
353	Ca_03232	4	1	21.3824	0	gi|502150284|ref|XP_004507879.1|PREDICTED: peroxidase 16-like [Cicer arietinum]	224.891	229.278	228.631	226.55	244.728	240.714	175.636	222.321	190.136	290.823	254.043	247.521	314.32	303.023	329.89	132.259	140.654	125.729	290.898	278.739	271.72	255.32	236.434	211.597	250.062	244.842	232.365	274.561	250.566	249.897	361.211	361.577	374.128	330.368	309.781	312.49	385.05	387.282	372.267	268.98	259.518	263.084	360.357
354	Ca_12167	4	1	21.083	0	gi|502116447|ref|XP_004495435.1|PREDICTED: putative fructokinase-5-like isoform X1 [Cicer arietinum]	88.847	87.0016	84.3774	89.1341	92.9057	98.4777	68.2961	86.3986	71.6167	66.655	69.9614	74.722	85.0007	62.8738	75.9588	193.325	196.712	188.823	277.523	273.554	241.509	63.9934	69.773	69.6117	141.237	121.084	126.599	63.7494	53.0529	53.9781	85.597	93.6752	93.573	98.6697	90.5053	85.9973	112.263	124.089	99.1228	119.886	114.189	107.015	94.2195
355	Ca_08869	4	1	22.3161	0	gi|502085769|ref|XP_004488001.1|PREDICTED: peroxidase 16-like [Cicer arietinum]	71.5469	66.1389	64.143	44.698	49.4786	37.4192	50.9213	87.8742	67.7204	46.4219	35.3857	40.7467	19.7578	18.8473	19.8113	48.6885	65.2742	52.518	81.4109	112.329	100.125	15.2784	13.3619	9.85813	55.9173	55.2272	51.6998	21.6623	20.8691	18.3037	19.8976	22.1761	22.8486	75.6877	72.6256	63.5879	20.3139	23.2024	21.3934	30.9096	26.3219	28.6607	11.9875
356	Ca_04916	4	3	34.9959	0	gi|502131392|ref|XP_004500971.1|PREDICTED: thioredoxin H-type-like [Cicer arietinum]	479.65	447.332	484.839	401.927	429.155	331.184	388.728	641.996	526.233	749.654	646.921	592.361	309.963	302.288	336.429	753.838	844.632	740.76	768.059	1032.23	1160.21	277.67	266.213	267.596	558.843	550.793	536.931	2046.97	1871.88	1812.68	1217.66	1184.48	1262.06	712.439	692.33	689.941	1005.68	959.919	885.371	529.934	428.888	465.357	1139.09
357	Ca_06712	4	3	38.6415	0	gi|502151438|ref|XP_004508441.1|PREDICTED: bifunctional purple acid phosphatase 26-like isoform X3 [Cicer arietinum]	1487.42	1376.21	1350.97	1358.03	1406.57	1441.29	1516.7	1719.74	1523.18	1327.63	1404.28	1398.96	1008.31	961.943	868.096	2794.31	2541.32	2394.31	2494.03	2635.9	2587.86	1243.24	1173.22	1148.78	1460.39	1403.71	1427.4	1662.19	1507.39	1519.22	2149.72	2116.32	2224.91	1313.71	1267.22	1219.38	1953.3	1969.41	1792.35	1262.21	1074.53	1068.13	1252.92
358	Ca_04038	4	3	36.5441	0	gi|502136583|ref|XP_004502738.1|PREDICTED: small heat shock protein, chloroplastic-like [Cicer arietinum]	534.625	497.324	529.465	361.157	350.798	347.103	276.352	334.879	284.006	358.919	327.807	341.439	780.189	837.186	841.527	1285.15	1336.68	1245.23	2038.16	2626.79	2686.44	384.65	340.731	297.332	783.891	765.73	749.892	409.27	361.188	399.21	359.276	365.149	370.859	347.25	348.323	327.793	389.481	368.575	363.701	1312.36	1340.91	1377.18	324.523
359	Ca_13277	4	1	18.8972	1.56541e-14	gi|502137547|ref|XP_004503119.1|PREDICTED: NADH dehydrogenase [ubiquinone] iron-sulfur protein 1, mitochondrial-like [Cicer arietinum]	151.369	105.56	149.16	103.279	108.14	114.855	77.5145	169.401	136.274	165.911	123.092	139.748	94.9073	94.0793	106.244	110.279	112.288	114.805	82.8525	157.796	140.219	57.2958	55.1591	50.7121	195.876	201.294	214.938	282.9	265.517	253.378	278.531	279.092	293.255	167.384	162.98	169.603	270.948	260.363	249.165	111.76	108.407	115.699	219.291
360	Ca_13780	4	2	24.321	6.19504e-14	gi|502157245|ref|XP_004510806.1|PREDICTED: remorin-like [Cicer arietinum]	453.758	721.581	717.697	527.248	346.339	523.125	1162.94	1049.62	1104.24	618.472	731.634	912.618	673.4	468.174	574.677	1641.25	1871.94	2003.21	1877.82	2440.51	2748.4	849.077	792.538	874.852	1136.17	950.987	945.042	476.218	385.586	453.026	1455.9	1192.64	1199.71	855.14	909.361	1202.5	1156.82	1232.22	1356.11	909.973	978.855	1015.09	654.426
361	Ca_01269	4	2	25.2647	0	gi|502113766|ref|XP_004494752.1|PREDICTED: peptidyl-prolyl cis-trans isomerase CYP19-3-like [Cicer arietinum]	511.664	586.448	556.76	542.026	481.683	484.602	294.245	379.371	343.198	375.106	378.426	346.478	338.5	329.274	301.225	179.21	146.868	149.246	96.3148	126.997	134.439	284.526	266.553	237.858	568.104	573.524	551.022	348.952	317.359	321.946	252.142	242.361	248.274	346.823	341.813	337.93	224.987	223.848	201.551	342.113	311.094	317.2	165.732
362	Ca_15065	4	1	24.8735	5.55112e-16	gi|502159347|ref|XP_004511476.1|PREDICTED: probable cytochrome c At4g10040-like [Cicer arietinum]	161.549	144.941	138.272	118.627	125.703	113.617	191.442	211.827	202.811	248.655	299.385	286.344	170.097	188.195	202.404	279.105	281.713	280.426	245.632	381.215	382.282	186.449	187.706	167.673	159.232	164.275	155.227	156.283	155.155	153.573	186.9	184.7	187.804	223.242	212.222	209.413	183.4	180.18	171.311	135.86	127.485	135.246	143.519
363	FOXG_04579T0	4	0	28.3162		FOXG_04579T0
364	Ca_02019	4	3	28.7775	0	gi|502161178|ref|XP_004512064.1|PREDICTED: isoflavone reductase-like protein-like [Cicer arietinum]	668.982	554.773	552.008	966.637	985.963	921.353	553.26	609.997	611.76	1253.04	1378.95	1241.81	595.861	608.198	641.945	226.854	219.639	224.349	231.394	267.067	361.864	733.231	687.36	666.594	596.06	582.512	592.386	1564.45	1459.91	1508.24	810.894	824.416	815.873	955.499	896.31	887.582	894.116	835.169	783.903	715.605	749.768	608.222	612.857
365	Ca_04365	4	1	27.7713	0	gi|502118925|ref|XP_004496443.1|PREDICTED: peroxidase 12-like [Cicer arietinum]	47.0746	48.1767	41.4115	83.477	81.3902	76.2334	32.1012	35.4948	38.6407	87.37	89.7529	88.7159	46.9772	47.4566	49.5817	43.5561	45.935	46.01	74.6122	68.5739	78.0107	122.04	116.849	114.179	54.059	55.1518	53.636	150.394	134.644	138.663	97.7968	102.835	106.412	85.1025	82.8001	79.8011	108.198	107.798	103.89	142.775	133.795	140.792	120.942
366	Ca_14384	4	1	28.0693	4.22662e-13	gi|502096568|ref|XP_004490785.1|PREDICTED: UTP--glucose-1-phosphate uridylyltransferase-like [Cicer arietinum]	156.457	172.421	157.932	153.653	153.803	166.402	168.592	213.475	183.693	264.132	183.274	205.464	198.442	199.659	219.152	105.861	104.593	103.433	115.776	166.481	181.203	151.775	92.5165	111.715	183.561	184.265	178.603	262.341	250.549	247.485	285.577	284.893	295.101	273.253	245.663	239.811	253.991	247.844	236.056	118.479	119.403	129.956	303.886
367	Ca_00316	4	4	23.1484	0	gi|502077968|ref|XP_004485798.1|PREDICTED: 40S ribosomal protein S6-like [Cicer arietinum]	1085.8	1160.48	1143.65	847.334	938.38	908.415	595.502	654.009	610.041	766.647	814.577	791.702	848.03	890.919	920.144	358.206	415.827	346.698	682.166	639.262	673.973	692.997	707.669	621.965	1482.65	1422.41	1392.4	773.873	698.23	678.685	895.343	875.725	890.164	781.434	773.751	743.287	831.773	809.366	816.786	692.331	631.875	665.027	752.045
368	Ca_12602	4	1	33.1433	1.11022e-16	gi|502090432|ref|XP_004489226.1|PREDICTED: vacuolar protein sorting-associated protein 27-like [Cicer arietinum]	134.754	228.569	209.713	92.4062	169.504	140.588	157.83	234.357	124.63	103.133	150.366	170.679	109.916	104.42	113.585	407.744	407.545	382.782	424.364	556.236	634.45	86.9602	75.6175	70.2132	370.682	351.476	348.823	122.702	113.744	110.882	198.647	189.08	194.686	252.845	245.604	255.07	290.188	266.024	247.42	222.298	203.432	201.329	59.5835
369	Ca_04115	4	1	24.8118	0	gi|502136811|ref|XP_004502844.1|PREDICTED: alpha-galactosidase-like isoform X1 [Cicer arietinum]	69.2843	50.4155	55.1586	43.9987	43.9147	48.4435	36.7804	49.0914	40.8118	48.9828	53.498	56.2954	93.5911	100.846	114.098	0	1.41184	0.537893	16.1017	45.3612	33.5941	120.736	110.978	105.852	90.4183	89.7277	83.7462	37.2868	32.5554	43.169	62.7456	64.9837	67.1119	92.1947	91.0068	91.6693	86.8397	77.017	83.807	102.177	79.119	93.7575	126.293
370	Ca_06804	4	2	26.31	0	gi|502151210|ref|XP_004508329.1|PREDICTED: uncharacterized protein LOC101512577 [Cicer arietinum]	629.454	574.948	646.291	736.073	772.005	748.212	486.43	544.558	487.051	547.982	684.583	589.129	682.041	707.664	750.791	275.553	285.567	270.534	340.189	451.315	520.005	545.005	527.674	477.683	819.936	817.042	820.591	674.234	627.305	652.664	734.622	736.142	754.846	586.31	563.266	565.876	763.148	755.213	715.408	559.604	550.553	571.308	690.288
371	Ca_12453	4	2	23.2391	0	gi|502097512|ref|XP_004491012.1|PREDICTED: ferritin-2, chloroplastic-like isoform X2 [Cicer arietinum]	499.815	463.249	441.675	465.866	471.66	454.587	538.695	607.814	572.159	737.593	769.968	767.187	1127.84	1092.01	1006.29	509.583	456.022	461.234	841.746	949.319	945.944	732.862	710.335	622.525	509.355	515.668	497.231	795.827	717.273	732.391	811.412	798.873	827.694	639.105	596.62	610.417	1021.09	983.623	938.431	473.22	423.066	439.978	826.767
372	Ca_04707	4	1	33.564	2.4869e-14	gi|502130652|ref|XP_004500724.1|PREDICTED: uncharacterized protein LOC101494283 [Cicer arietinum]	129.06	124.348	128.844	103.279	90.4489	82.8805	72.1367	130.46	102.3	141.769	104.388	112.523	73.3826	77.0728	85.5979	164.036	193.916	183.312	190.963	253.183	260.597	79.6695	74.5853	63.7525	128.151	140.597	136.481	91.4388	79.8158	91.295	109.944	114.71	116.719	173.834	172.938	159.64	104.493	95.7967	87.2032	128.388	125.933	133.083	62.2729
373	Ca_05550	4	1	19.855	0	gi|502120598|ref|XP_004497016.1|PREDICTED: probable fructose-bisphosphate aldolase 3, chloroplastic-like [Cicer arietinum]	193.582	183.332	167.336	155.819	172.322	163.887	148.03	181.661	187.331	221.848	247.216	241.686	239.509	232.83	256.625	72.3778	99.4085	72.9115	167.609	134.951	164.983	180.838	165.375	156.746	192.879	203.306	191.763	246.415	233.614	231.259	338.163	343.295	335.287	200.973	207.76	204.966	380.345	330.958	322.846	140.387	148.663	146.582	343.753
374	Ca_00026	4	1	28.4205	1.32467e-08	gi|502076733|ref|XP_004485441.1|PREDICTED: stromal 70 kDa heat shock-related protein, chloroplastic-like [Cicer arietinum]	584.519	478.964	477.743	404.106	384.163	396.641	556.093	621.332	573.211	654.231	688.173	650.508	548.234	615.785	635.77	537.206	530.007	521.289	562.678	826.939	826.299	516.14	513.608	415.069	494.095	496.94	507.602	564.016	464.952	508.996	615.423	627.104	638.234	597.964	602.598	634.333	775.08	683.581	675.967	617.698	627.011	571.869	509.398
375	Ca_10009	4	1	28.2428	8.35443e-13	gi|502156428|ref|XP_004510469.1|PREDICTED: auxin-binding protein ABP19a-like [Cicer arietinum]	153.392	155.004	125.422	85.6817	98.7835	88.8457	107.353	92.4499	98.7447	140.835	126.174	107.081	118.456	160.24	174.909	60.137	54.3602	39.0057	104.99	83.3975	81.4627	142.666	127.104	115.792	111.804	137.669	127.087	129.775	118.851	123.459	118.623	121.737	120.258	91.5503	107.028	105.099	134.628	132.735	109.79	167.334	174.03	194.418	122.957
376	FVEG_05188T0	5	0	23.4223		FVEG_05188T0
377	Ca_20704	4	2	24.0446	0	gi|502147480|ref|XP_004506799.1|PREDICTED: LOW QUALITY PROTEIN: ferritin-3, chloroplastic-like [Cicer arietinum]	36.8681	67.4435	36.9863	47.5042	49.2437	45.28	110.287	167.128	103.067	153.87	206.12	207.034	177.456	181.505	190.153	145.339	170.235	136.416	263.006	310.223	335.516	173.342	164.59	143.761	110.996	115.003	108.228	85.5911	69.1822	71.1663	219.188	214.335	210.129	182.152	168.345	171.103	245.426	237.814	215.629	164.913	140.312	132.474	326.916
378	Ca_16268	4	3	23.4185	0	gi|502148409|ref|XP_004507155.1|PREDICTED: uncharacterized protein C167.05-like [Cicer arietinum]	421.086	450.976	452.08	326.947	361.51	357.408	332.072	377.07	354.372	468.764	484.155	419.087	362.748	327.62	330.024	147.575	189.99	152.878	309.621	391.294	399.878	264.711	266.657	258.993	649.531	630.149	610.61	459.221	441.648	438.357	410.617	409.136	435.813	498.518	451.289	440.046	608.232	578.867	579.363	346.465	296.018	244.125	490.997
379	Ca_02093	4	3	24.5304	0	gi|502161040|ref|XP_004511996.1|PREDICTED: 40S ribosomal protein S4-1-like [Cicer arietinum]	613.86	632.106	595.992	332.414	331.073	348.881	268.936	329.546	278.073	293.209	300.938	275.431	345.006	340.905	359.253	136.538	152.928	146.558	209.816	237.182	258.305	320.522	293.567	272.025	677.735	658.448	651.833	356.553	334.835	340.4	357.793	376.882	365.439	306.462	303.009	295.926	334.934	328.307	314.583	289.429	283.24	286.03	389.687
380	Ca_04687	4	1	20.5334	8.88178e-16	gi|525343957|ref|NP_001265906.1|endochitinase A2-like precursor [Cicer arietinum] >gi|3892724|emb|CAA10189.1| class I chitinase [Cicer arietinum]	238.816	253.563	233.933	399.043	408.656	448.052	258.839	271.277	224.188	249.077	345.836	372.673	321.981	278.141	253.145	430.117	450.847	419.561	857.403	795.702	851.674	265.729	355.143	339.735	332.508	336.627	335.113	328.537	293.485	342.503	432.184	397.826	437.617	343.698	340.152	331.431	624.27	568.747	594.404	406.23	373.013	368.039	380.948
381	Ca_05736	4	2	25.4509	0	gi|502139449|ref|XP_004503771.1|PREDICTED: probable phospholipid hydroperoxide glutathione peroxidase 6, mitochondrial-like [Cicer arietinum]	131.054	139.356	141.198	150.379	138.414	141.339	174.078	201.494	180.518	193.616	210.009	217.79	153.822	131.725	139.487	268.396	332.033	341.96	321.71	318.195	326.258	138.732	146.987	177.219	135.058	141.063	137.321	274.307	236.69	273.72	280.394	280.791	281.665	191.392	181.289	181.67	232.454	212.369	201.301	211.163	182.112	192.467	245.5
382	FGSG_09689T0	4	2	18.9659	0	FGSG_09689T0	96.9576	73.2711	85.4054	145.234	138.216	136.425	91.496	95.1747	89.3343	153.525	129.255	130.701	120.077	112.957	114.498	10.4326	13.5832	14.3306	13.7995	36.4362	28.7697	47.6988	42.8556	41.4556	144.099	150.663	135.821	64.3861	63.6946	54.0529	230.311	237.43	251.351	142.069	140.07	138.389	311.254	290.023	268.71	42.5666	45.016	41.9393	115.617
383	Ca_01201	3	3	39.1725	0	gi|3860329|emb|CAA10132.1|superoxide dismutase [Cicer arietinum] >gi|3892130|emb|CAA10160.1| superoxide dismutase [Cicer arietinum]	6070.73	7897.26	7618.31	7177.44	6958.38	7683.12	6283.42	6959.02	6376.83	5448.6	6521.11	7042.04	5255.68	3468.58	4394.27	12518.7	16469.6	16451.9	19617.4	18581	18859.2	4146.97	4421.24	5092.62	9106.78	9172.37	8946.67	5568.98	4498.34	5049.54	6909.38	6850.09	6919.55	6433.55	6341.1	6231.92	8429.4	7959.35	7638.7	7535.4	7193.41	7295.23	4073.85
384	FVEG_05295T0	3	1	15.5127	0	FVEG_05295T0	1219.22	1157.2	1281.06	1003.9	986.128	972.28	866.632	950.09	848.684	1185.23	1314.43	1325.29	783.157	806.529	906.21	1654.39	1474.48	1659.3	1538.13	2151.03	2167.62	851.062	851.015	813.073	1388.21	1558.61	1474.68	427.178	397.554	399.199	558.927	563.949	566.151	1146.54	1367.14	1385.15	923.729	868.126	834.543	1345.92	1412.01	1233.72	520.008
385	Ca_18803	3	1	15.2043	0	gi|502102345|ref|XP_004492045.1|PREDICTED: uncharacterized protein LOC101492616 [Cicer arietinum]	7.77312	7.13569	6.00983	23.4639	25.9319	30.2694	37.5689	38.4465	38.2437	59.1492	61.5576	54.5721	19.0762	22.5438	26.4371	93.4124	102.755	91.4688	222.725	211.706	218.661	9.7764	11.1405	10.1068	33.9132	34.0647	31.4025	4.20385	3.6823	3.77451	37.7624	38.6742	38.7837	45.9177	45.144	38.2016	103.754	110.915	100.116	55.7699	53.1072	54.6142	5.49051
386	FGSG_00958T0	3	0	20.05		FGSG_00958T0
387	FOXG_00096T0	3	1	13.3352	0	FOXG_00096T0	0.905663	1.19863	0	0	0	0	0	0	0	0.91496	0	0	0	0	0	0	0	0	76.4345	71.8747	74.9118	0	0	0	82.9039	79.1474	80.5715	33.5794	30.3245	30.4895	58.5756	54.3027	57.4919	43.5949	42.8781	37.8207	59.8328	55.2095	51.8915	58.8321	57.1336	59.9363	39.7862
388	Ca_11404	4	2	31.3442	0	gi|502135147|ref|XP_004502236.1|PREDICTED: glycine-rich RNA-binding protein 2, mitochondrial-like [Cicer arietinum]	2911.53	2822.05	2663.4	2787.84	2880.47	2880.34	3129.48	3694.04	3425.57	3017.85	3359.9	3125.43	1785.36	1814.12	1797.7	4660.03	4153.53	3998.72	4793.15	5346.88	5488.15	2017.61	2027.56	1951.92	2867.61	2968.66	2902.34	2566.93	2425.61	2412.26	3252.45	3259.22	3321.97	2398.43	2433.85	2397.8	3697.96	3604.84	3440.99	2488.96	2420.51	2025.13	1980.41
389	Ca_09467	3	2	16.672	0	gi|502104429|ref|XP_004492537.1|PREDICTED: cationic peroxidase 1-like [Cicer arietinum]	1057.26	950.551	948.645	1205.69	1314.28	1239.07	1051.72	1222.9	1157.22	1014.58	982.563	1001.3	1146.13	1162.98	1251.38	1934.03	1945.25	1856.34	2869.88	3185.75	3336.37	1432.77	1398.29	1285.54	1314.3	1333.15	1308.02	622.226	561.4	593.528	775.945	762.726	787.425	1165.48	1130.06	1125.75	1005.98	995.862	946.291	1623.23	1583.58	1610.19	890.495
390	FGSG_02887T0	3	2	14.614	0	FGSG_02887T0	316.736	281.452	262.439	275.085	261.11	271.884	199.202	257.942	248.993	260.63	296.797	306.313	361.686	356.164	327.602	318.925	369.543	302.942	369.69	374.733	376.997	286.77	251.065	215.036	628.645	606.891	615.408	483.763	427.287	454.66	473.136	507.616	499.425	404.758	377.583	375.186	636.184	647.491	597.211	391.438	411.849	312.235	657.062
391	FGSG_09728T0	3	3	21.6956	0	FGSG_09728T0	1524.16	1462.52	1517.98	1183.15	1167.34	1253.96	1221.59	1303.6	1178.96	1516.74	1505.11	1542.61	1242.53	1190.06	1307.49	1973.61	1999.93	1944.57	1946.71	2179.21	2203.2	1182.45	1171.7	1107.57	1972.3	1953.16	1941.69	1374.76	1263.43	1291.74	1687.93	1675.39	1697.06	1301.26	1299.22	1269.82	1886.78	1814.1	1731.7	1511.23	1437.69	1404.88	1554.21
392	Ca_00322	3	2	42.5528	0	gi|502077996|ref|XP_004485807.1|PREDICTED: auxin-repressed 12.5 kDa protein-like isoform X2 [Cicer arietinum]	3529.52	3171.09	2949.52	3300.21	3308.76	3278.04	2292.74	2436.26	2380.05	2354.14	2554.98	2409.17	3037.19	3027.63	2946.63	5773.26	5368.46	5380.7	3800.68	4389.27	4547.35	3113.6	2939.36	2802.49	2812.72	2754.32	2729.74	1595.67	1450.15	1546.71	2117.53	2153.33	2204.1	1734.51	1753.94	1713.28	2494.72	2392.79	2317.76	3394.7	3080.18	3070.26	1384.49
393	FOXG_13928T0	3	1	18.1507	0	FOXG_13928T0	55.3342	43.9477	49.8266	49.7387	52.1986	45.0962	126.984	140.342	105.325	145.138	89.9292	93.9917	47.0721	43.1081	47.838	178.776	164.782	161.401	368.55	505.239	442.896	43.5868	32.264	37.5398	125.199	123.828	117.862	80.4983	79.0859	77.7386	234.981	242.998	248.814	147.841	123.795	128.977	521.349	508.395	476.017	99.2219	93.5223	106.255	124.94
394	Ca_14692	3	2	31.2766	0	gi|502091456|ref|XP_004489555.1|PREDICTED: 17.8 kDa class I heat shock protein-like [Cicer arietinum]	526.987	451.951	471.8	424.836	420.751	399.266	216.173	237.134	228.238	383.069	407.602	418.469	1789.7	1823.91	1766.57	2856.72	2975.5	2762.77	5312.28	6619.46	7193.87	497.26	479.661	438.453	709.574	705.997	723.831	394.946	400.615	361.986	395.594	370.08	404.06	276.922	288.75	281.023	436.632	436.843	437.249	1736.37	1686.55	1683.72	357.316
395	Ca_02897	3	1	18.7804	2.12355e-09	gi|502080695|ref|XP_004486648.1|PREDICTED: NADH dehydrogenase [ubiquinone] flavoprotein 2, mitochondrial-like isoform X3 [Cicer arietinum]	104.472	134.091	129.741	116.873	105.143	131.536	116.753	122.729	113.387	107.296	121.558	143.023	139.289	78.8938	104.602	125.311	154.494	161.042	197.925	193.956	200.369	94.2145	113.739	105.095	135.419	127.508	129.266	112.637	94.6427	103.725	180.25	187.378	184.021	120.355	122.678	113.09	200.339	220.438	193.762	143.874	134.109	142.272	137.844
396	Ca_05824	3	2	25.1779	0	gi|502139045|ref|XP_004503626.1|PREDICTED: uncharacterized protein LOC101499802 [Cicer arietinum]	2634.93	2636.44	2314.65	2144.67	2172.56	2245.8	1965.45	2305.51	2037.58	1802.92	1459.92	1316.52	1167.9	1166.34	1179.79	2071.27	2091.85	2214.08	2387.01	2894.26	3426.76	968.437	895.43	860.155	2872.78	2836.24	2671.09	1363.93	1288.44	1286.2	2340.22	2268.9	2452.89	1584.59	1529.46	1539.84	3304.19	3186.48	3049.86	949.094	867.612	966.526	1152.29
397	Ca_00151	3	1	22.9628	0	gi|502077284|ref|XP_004485605.1|PREDICTED: peptidyl-prolyl cis-trans isomerase FKBP12-like [Cicer arietinum]	1029.33	969.945	850.241	934.126	998.113	978.69	1014.64	1044.24	1033.76	993.776	983.399	1017.05	701.28	710.19	753.659	2261.42	2378.91	2308.53	2553.1	2382.9	2471.6	662.387	646.788	590.876	998.571	952.075	884.522	486.528	414.994	444.868	567.496	547.028	577.782	820.599	840.546	789.346	546.04	596.265	586.513	863.684	862.683	876.333	401.212
398	Ca_12687	3	1	23.6458	0	gi|502135738|ref|XP_004502436.1|PREDICTED: uncharacterized protein LOC101497537 [Cicer arietinum]	775.873	731.225	719.345	857.652	891.604	941.918	682.242	768.459	795.986	949.946	1069.83	984.669	990.396	1047.66	1109.36	831.354	898.775	817.772	1908.05	1992.35	2078.82	1600.92	1527.25	1430.9	941.586	940.235	939.56	860.038	815.428	831.282	795.593	789.172	815.135	1025.98	1018.4	1011.57	1071.5	1026.72	989.495	1322.71	1327.46	1387.88	1140.99
399	Ca_07155	3	1	30.1265	0	gi|502108069|ref|XP_004493381.1|PREDICTED: 10 kDa chaperonin-like [Cicer arietinum]	1530.25	1405.94	1356.75	1518.73	1551.72	1466.78	1268.36	1436.78	1423.01	1434.48	1454.6	1457.12	1181.57	1262.4	1288.55	2694.15	2931.94	2638.04	3131.03	2818.13	3104.34	1129.66	1103.85	1052.69	1531.36	1605.01	1506.52	1200.57	1126.1	1106.5	1458.78	1434.78	1464.22	1205.38	1197.66	1167.59	1570.11	1480.39	1427.17	1243.5	1188.1	1223.67	1085.62
400	FOXG_10419T0	3	1	20.7724	0	FOXG_10419T0	19.8328	20.609	18.9183	57.3574	52.4172	51.2053	16.2899	19.1426	16.0704	35.9546	46.9621	39.651	35.5235	38.7919	37.9394	54.8024	61.2951	55.7813	37.7914	60.1925	56.6423	28.9858	25.3724	26.0837	26.5821	28.0751	25.9225	269.914	266.846	256.508	36.3242	37.8716	32.2997	50.771	42.2334	41.805	51.7207	55.1083	42.1388	81.3751	72.111	41.1276	27.0048
401	Ca_16836	3	1	19.9192	0	gi|356520641|ref|XP_003528969.1|PREDICTED: calcium-binding allergen Ole e 8-like [Glycine max]	919.185	888.577	892.293	1098.37	1030.52	1083.8	801.824	848.931	788.289	978.662	1007.59	1029	1004.87	911.197	1022.73	1572.31	1738.5	1638.91	1990.86	1956.19	2100.07	840.002	793.385	806.626	924.196	908.409	885.062	1192.35	1104.96	1156.09	981.667	981.413	1003.2	874.578	872.383	879.682	1200.49	1110.86	1052.5	975.934	909.322	938.431	908.477
402	FOXG_09996T0	4	0	20.9321		FOXG_09996T0
403	FOXG_17360T0	3	1	15.8967	0	FOXG_17360T0	46.985	95.0885	92.6759	52.7749	76.8831	114.854	98.0375	157.437	87.33	164.767	133.329	118.938	81.6878	83.8134	95.074	1.32844	1.5804	5.96707	13.7468	22.0791	21.0267	46.9589	47.1802	36.2918	151.391	150.974	143.374	357.671	338.917	343.595	386.12	389.223	380.19	198.04	194.178	181.819	353.903	337.366	317.806	46.3197	41.8626	41.6955	305.684
404	Ca_15393	3	1	21.5159	0	gi|502149291|ref|XP_004507469.1|PREDICTED: 40S ribosomal protein S25-2-like [Cicer arietinum]	1068.44	984.606	936.737	1355.76	1406.28	1420.08	422.012	569.284	501.788	665.991	594.72	598.516	566.827	551.962	663.666	355.764	417.022	276.762	543.217	392.326	411.358	648.683	624.977	572.846	1115.3	1155.01	1180.23	598.789	561.033	527.137	614.355	619.907	640.485	481.798	459.941	507.838	579.355	583.013	557.046	552.005	543.875	526.997	621.26
405	Ca_16778	3	1	16.5543	0	gi|502140248|ref|XP_004504129.1|PREDICTED: peptidyl-prolyl cis-trans isomerase G-like [Cicer arietinum]	257.076	235.08	227.422	255.738	271.414	280.875	186.571	199.289	176.563	222.87	179.177	180.985	162.341	154.619	176.127	607.176	579.275	564.182	559.564	531.377	539.551	156.304	150.676	121.245	255.692	258.497	275.632	190.115	173.154	174.495	196.655	195.35	206.599	158.73	156.038	131.923	252.443	244.804	227.84	231.319	215.203	222.688	110.217
406	Ca_04455	3	2	18.7427	0	gi|502119248|ref|XP_004496553.1|PREDICTED: 60S ribosomal protein L36-2-like [Cicer arietinum] >gi|502128416|ref|XP_004499956.1| PREDICTED: 60S ribosomal protein L36-2-like [Cicer arietinum] >gi|502151759|ref|XP_004508599.1| PREDICTED: 60S ribosomal protein L36-2-like isoform X1 [Cicer arietinum] >gi|502151761|ref|XP_004508600.1| PREDICTED: 60S ribosomal protein L36-2-like isoform X2 [Cicer arieti…	3143.27	2950.79	2835.17	2662.44	2665.53	2699.04	2027.59	2232.62	2210.06	2235	2423.96	2458.32	2167.84	2135.37	2202.9	2273.71	2459.99	2355.86	3328.11	3028.6	3283.44	1737.41	1743.77	1705.08	3591.88	3673.61	3591.48	2386.27	2155.17	2143.58	3098.08	3041.65	3129.04	2101.31	2107.63	2110.42	3317.82	3255.49	3115.28	2264.22	2235.28	2290.4	2713.71
407	Ca_17812	3	1	22.3337	0	gi|2558518|emb|CAA05079.1|Ubiquitin-like protein [Cicer arietinum]	312.765	332.667	320.304	309.424	322.832	321.275	300.031	347.448	323.556	415.325	385.523	373.398	369.947	374.554	416.302	651.427	727.497	682.026	876.275	844.49	902.412	373.013	363.052	345.007	365.592	369.248	348.567	473.206	443.121	426.097	470.558	462.749	475.955	350.364	353.025	337.21	462.229	445.683	425.358	355.785	357.334	341.241	428.431
408	Ca_10354	3	1	25.885	2.22045e-16	gi|14589311|emb|CAC43238.1|calcium binding protein [Sesbania rostrata]	468.96	471.612	453.808	756.018	747.305	763.943	377.665	514.776	448.707	818.807	927.441	836.814	447.515	434.971	379.123	1280.63	1006.26	877.898	995.159	953.221	985.604	494.517	476.582	449.076	437.757	439.828	448.67	603.205	553.283	543.57	506.828	491.185	505.674	591.81	574.128	544.299	659.161	642.808	605.327	563.204	561.753	451.904	444.746
409	FOXG_05146T0	3	1	15.1399	0	FOXG_05146T0	273.436	260.22	250.077	266.508	271.644	281.389	260.396	284.982	261.682	329.646	306.472	323.793	351.262	325.812	386.06	188.497	208.082	178.201	323.211	304.884	301.622	296.969	293.887	288.43	257.14	257.388	256.628	303.645	233.584	268.856	426.698	412.951	429.972	243.138	235.815	234.991	444.81	432.916	416.718	261.315	267.065	263.998	347.19
410	Ca_17726	3	1	17.5881	0	gi|502147377|ref|XP_004506760.1|PREDICTED: beta-glucosidase 11-like [Cicer arietinum]	266.451	239.999	218.069	237.548	256.826	253.403	210.215	223.882	208.684	292.631	277.19	284.212	298.429	294.523	304.164	211.295	223.995	207.819	342.953	321.11	330.763	294.788	284.239	256.228	257.652	256.532	251.602	406.693	362.915	361.3	364.053	389.447	388.208	297.623	287.493	286.359	367.62	394.452	366.634	332.964	306.03	309.699	398.616
411	Ca_18909	3	1	18.462	0	gi|502148364|ref|XP_004507137.1|PREDICTED: uncharacterized protein LOC101506028 [Cicer arietinum]	49.6208	49.4975	49.3881	68.5451	65.9966	73.2114	56.541	65.863	56.6758	49.8298	70.3934	66.6324	82.1293	75.7946	73.2191	10.3903	27.4504	23.812	43.4946	38.228	33.4805	36.3956	36.0617	44.0797	67.5661	67.93	65.3323	267.953	244.235	259.527	254.25	260.591	261.62	49.5383	50.1929	53.7661	244.964	241.428	227.6	51.8432	48.7868	50.9176	240.175
412	Ca_18914	3	1	21.2948	0	gi|502148367|ref|XP_004507138.1|PREDICTED: beta-glucosidase 12-like [Cicer arietinum]	322.19	266.138	303.825	313.62	318.572	279.578	167.734	326.775	257.113	211.01	147.537	155.033	226.626	228.105	251.262	438.714	405.83	416.323	410.386	557.31	616.125	170.491	169.586	151.25	127.43	124.765	116.257	20.6044	22.2323	18.9468	36.8317	28.9925	35.4607	90.9747	108.579	94.4643	33.2746	24.0079	30.9252	244.649	235.094	233.665	57.8254
413	Ca_11838	3	2	23.9817	0	gi|502159144|ref|XP_004511408.1|PREDICTED: uncharacterized protein LOC101496924 isoform X1 [Cicer arietinum]	702.192	583.044	571.292	570.212	512.279	533.372	692.346	643.241	642.62	815.743	861.777	904.976	723.339	784.979	783.822	756.407	690.957	757.908	1062.38	1046.81	1067.3	616.549	691.887	597.191	673.224	678.606	676.774	866.286	806.049	758.904	1144.36	1131.01	1156.84	705.991	696.841	692.246	1197.5	1156.36	1132.71	664.092	571.499	606.955	860.568
414	Ca_10981	3	1	23.0245	8.55649e-13	gi|502124566|ref|XP_004498581.1|PREDICTED: peroxidase 45-like [Cicer arietinum]	191.339	154.311	126.599	256.249	297.182	290.343	143.994	144.339	152.251	265.029	281.689	268.035	173.99	176.413	190.397	232.991	253.667	218.325	258.008	254.023	271.81	223.553	209.754	192.312	159.653	150.899	157.145	229.573	200.121	173.114	185.041	190.595	176.953	195.952	201.475	191.897	225.344	208.957	210.986	231.159	216.608	219.181	189.595
415	Ca_15369	3	1	19.5154	8.43416e-09	gi|502149239|ref|XP_004507448.1|PREDICTED: glycine-rich RNA-binding protein GRP2A-like [Cicer arietinum]	380.85	334.504	341.014	366.115	378.297	364.366	260.209	298.474	278.135	352.231	395.583	361.097	338.79	322.147	331.974	339.322	379.974	335.069	227.116	290.174	273.685	236.217	234.247	212.549	340.118	338.927	324.722	362.55	333.683	376.224	336.293	334.77	343.536	366.84	331.695	336.606	378.378	359.793	369.16	307.331	289.496	184.241	334.569
416	Ca_20817	3	1	15.5491	2.02243e-10	gi|502127761|ref|XP_004499824.1|PREDICTED: uncharacterized protein LOC101513386 [Cicer arietinum]	60.5332	70.5316	65.4353	35.5328	35.6185	30.6889	61.3398	59.8028	72.8597	58.9552	66.4089	63.508	43.8336	39.8808	44.8174	124.013	70.4999	79.501	55.9231	70.9757	49.8978	44.1034	53.1214	39.9219	46.041	49.5346	48.3184	37.8032	38.8252	29.8575	34.9974	30.7399	36.9785	41.8644	40.7889	45.0805	62.5138	59.0585	54.9512	21.3759	24.1544	32.1676	34.3136
417	FOXG_01705T0	4	1	17.7789	9.76996e-15	FOXG_01705T0	135.784	129.706	102.081	76.4494	93.5236	84.4719	117.498	116.627	118.976	134.973	109.229	123.121	119.048	117.311	111.806	138.886	156.28	151.4	180.679	169.702	173.018	89.1332	87.4887	71.5081	147.668	138.551	130.571	112.79	103.782	102.597	148.294	149.57	152.812	128.706	129.703	122.807	132.004	153.949	148.526	94.8581	83.5561	97.3591	98.5941
418	Ca_12870	3	1	25.148	0	gi|502089874|ref|XP_004489047.1|PREDICTED: uncharacterized protein At3g15000, mitochondrial-like [Cicer arietinum]	749.918	724.428	717.701	754.276	809.198	789.227	688.014	775.171	749.905	792.415	834.134	771.155	707.161	689.214	752.232	996.305	1032.24	975.321	1606.21	1566.19	1601.62	644.282	594.653	586.342	729.84	735.328	716.387	621.101	584.613	578.412	923.016	888.475	953.392	666.168	646.323	622.008	1201.84	1200.81	1080.91	788.282	756.65	788.148	830.395
419	Ca_08778	3	1	14.1897	0	gi|502176244|ref|XP_004515831.1|PREDICTED: nucleoside diphosphate kinase 2, chloroplastic-like [Cicer arietinum]	1506.33	1451.62	1216.25	1191.23	1179.11	1140.41	1541.39	1865.23	1610	1028.15	760.419	876.167	745.391	762.654	830.544	1937.78	2036.29	2127.42	1732.02	2338.91	2153.68	1057	774.317	828.792	1842.37	1880.84	1765.62	1625.44	1463.28	1499.22	1382.96	1390.05	1432.21	1084.44	989.362	1087.25	744.469	684.183	682.754	1086.82	995.942	1044.6	1986.63
420	Ca_02103	3	2	15.7966	1.98561e-08	gi|502161028|ref|XP_004511990.1|PREDICTED: nuclear autoantigenic sperm protein-like isoform X2 [Cicer arietinum]	116.067	216.027	225.992	199.542	137.251	131.672	136.602	240.804	183.99	244.334	189.331	158.2	132.265	120.003	109.658	95.2967	112.793	106.011	101.942	160.02	181.376	90.5553	112.346	88.4997	254.104	243.998	227.268	150.948	142.835	146.593	200.844	195.8	197.877	198.99	204.216	221.707	356.339	339.294	315.373	169.388	128.361	153.823	140.916
421	FGSG_05721T0	3	1	21.0536	6.81613e-09	FGSG_05721T0	283.494	251.205	237.547	303.686	301.942	319.412	220.846	226.48	184.596	336.927	302.104	294.457	300.15	286.15	319.747	232.138	312.592	326.508	405.836	373.869	349.075	301.841	267.471	233.489	284.928	263.445	268.383	346.742	335.833	324.392	381.18	364.95	373.301	282.124	301.9	292.533	395.328	365.506	347.776	312.353	324.678	312.564	353.396
422	Ca_14059	3	2	13.8669	1.3709e-12	gi|502121859|ref|XP_004497467.1|PREDICTED: interactor of constitutive active ROPs 2, chloroplastic-like isoform X1 [Cicer arietinum] >gi|502121862|ref|XP_004497468.1| PREDICTED: interactor of constitutive active ROPs 2, chloroplastic-like isoform X2 [Cicer arietinum] >gi|502121865|ref|XP_004497469.1| PREDICTED: interactor of constitutive active ROPs 2, chloroplastic-like isoform X3 [Cicer arietin…	130.218	123.822	124.669	186.018	180.07	174.181	146.5	165.749	142.818	237.84	242.949	208.811	224.886	232.936	191.792	96.1175	122.472	106.765	135.563	205.293	223.306	134.12	145.544	143.797	153.627	149.851	160.892	189.211	171.989	172.075	215.144	217.415	229.112	160.05	171.079	159.506	328.823	324.733	292.918	249.972	189.719	185.811	217.132
423	Ca_24870	3	1	28.4328	0	gi|502146807|ref|XP_004506616.1|PREDICTED: transcription factor SPT20 homolog [Cicer arietinum]	723.985	679.198	669.384	937.914	1043.14	1005.37	573.975	755.207	592.55	910.335	660.128	769.803	510.45	510.977	525.609	1304.31	1453.26	1362.8	1014.41	1462.73	1341.34	347.14	292.5	287.014	898.733	924.449	880.308	392.323	374.517	401.76	522.395	531.93	550.186	715.558	678.367	704.086	734.489	699.246	650.067	822.852	842.496	839.664	229.93
424	Ca_19216	3	3	20.4448	0	gi|502134588|ref|XP_004502173.1|PREDICTED: 1-aminocyclopropane-1-carboxylate oxidase-like [Cicer arietinum]	283.004	268.928	257.61	523.113	528.777	535.01	241.935	252.877	251.543	382.902	373.12	396.619	264.58	270.352	271.08	312.386	326.521	305.116	391.43	382.095	375.521	240.734	223.721	209.278	272.174	279.418	272.425	493.311	452.351	447.381	338.366	325.084	339.643	269.368	273.792	273.264	381.901	383.76	346.834	268.431	269.305	267.479	310.107
425	Ca_15525	3	1	28.3285	0	gi|502164218|ref|XP_004513086.1|PREDICTED: 60S ribosomal protein L31-like [Cicer arietinum]	455.06	452.146	453.218	285.553	246.838	200.97	192.129	326.601	274.776	211.001	153.509	160.314	139.211	151.421	160.315	103.463	125.588	113.687	87.1714	113.217	123.203	107.218	94.1011	79.0425	385.054	386.402	391.252	23.4754	17.8898	17.909	22.6637	22.4547	20.9101	257.656	263.531	266.973	31.3777	26.915	20.8553	162.017	168.599	167.642	11.8041
426	FOXG_11140T0	3	1	14.9876	0	FOXG_11140T0	289.133	292.991	288.476	361.347	368.418	366.46	263.943	302.551	262.977	323.153	300.351	297.717	305.87	299.516	324.544	141.552	150.919	138.751	237.587	216.466	228.179	240.991	223.223	218.608	337.826	325.617	319.569	294.647	268.554	259.145	353.573	345.296	357.65	283.292	283.851	258.479	290.562	287.92	271.591	265.812	264.908	246.79	278.748
427	FOXG_00854T0	3	0	19.3941		FOXG_00854T0
428	Ca_09533	3	2	23.2438	0	gi|502104677|ref|XP_004492614.1|PREDICTED: bifunctional dihydroflavonol 4-reductase/flavanone 4-reductase-like isoform X2 [Cicer arietinum]	358.198	363.739	366.021	436.416	454.661	446.228	283.251	339.714	305.479	400.354	367.062	364.326	337.267	309.388	346.104	756.533	815.263	751.043	944.153	920.009	913.01	310.357	313.645	282.426	393.366	400.081	372.039	416.621	373.652	368.9	422.658	409.842	432.291	388.478	372.666	364.132	463.632	451.573	433.252	402.421	399.896	391.589	281.413
429	Ca_07290	3	3	16.2327	1.11022e-16	gi|502109061|ref|XP_004493557.1|PREDICTED: polygalacturonase inhibitor-like [Cicer arietinum]	1722.44	1728.22	1746.13	1979.22	1978.04	1791.21	1093.35	1584.56	1423.69	1699.7	1732.81	1636.35	1286.48	1380.73	1419.57	810.709	820.917	852.939	722.088	915.042	1012.98	1207.44	1180.71	1113.97	2268.8	2309.91	2271.84	1774.74	1630.06	1650.93	1463.02	1448.15	1472.07	1215.02	1201.11	1226.86	1477.11	1374.52	1327.62	1201.52	1173.28	1143.27	1457.93
430	Ca_07729	3	1	16.7141	0	gi|502114889|ref|XP_004495074.1|PREDICTED: succinyl-CoA ligase [ADP-forming] subunit beta, mitochondrial-like [Cicer arietinum]	39.7857	69.6356	55.58	6.05185	9.71038	10.0611	65.1377	102.524	54.4309	96.1217	129.456	125.864	76.8168	72.6179	76.8803	14.8446	16.635	12.8547	11.3095	21.4619	24.1971	66.011	60.6745	55.5107	45.4857	45.1889	38.4977	52.0454	45.9097	44.6941	84.5411	79.946	79.4939	178.854	174.917	176.047	107.723	110.935	98.3985	49.1937	45.0029	49.0493	169.355
431	Ca_07139	3	2	22.2942	0	gi|502083218|ref|XP_004487393.1|PREDICTED: syntaxin-132-like [Cicer arietinum]	872.355	864.192	860.287	895.685	926.03	907.098	842.431	958.64	907.733	859.348	835.053	820.648	936.842	918.441	901.377	1033.94	944.423	938.79	1247.6	1297.25	1234.09	880.817	838.311	765.414	826.153	872.258	814.133	558.312	499.3	508.371	784.926	767.29	798.598	780.426	732.339	741.717	932.907	908.153	879.31	838.361	783.794	819.48	694.524
432	Ca_21906	3	1	17.6182	0	gi|502165914|ref|XP_004513729.1|PREDICTED: ADP,ATP carrier protein 1, mitochondrial-like [Cicer arietinum]	145.221	137.716	137.871	98.3677	109.504	91.25	158.225	246.742	194.775	296.215	216.133	222.754	163.068	159.071	172.944	55.7351	87.0427	62.429	109.597	155.793	122.17	129.124	121.096	126.327	151.587	160.09	153.886	419.501	379.519	408.363	568.946	571.692	598.619	341.362	325.717	325.118	491.386	474.761	449.069	151.85	141.945	150.841	605.569
433	Ca_18087	3	1	21.3602	0	gi|502093905|ref|XP_004490090.1|PREDICTED: uncharacterized protein LOC101505833 [Cicer arietinum]	79.9597	79.4902	76.8649	100.015	106.099	105.229	93.4201	100.142	91.4869	66.4193	61.1836	65.4021	21.1471	27.5174	27.0072	296.273	303.437	281.905	277.839	260.732	263.471	11.243	9.81098	8.14457	102.05	103.287	101.101	22.1793	20.2294	18.6275	78.0141	84.9399	82.2913	47.2745	41.4238	41.6368	104.714	103.847	91.3921	54.5628	60.991	57.4788	0.693679
434	Ca_13530	3	1	20.5932	0	gi|502089251|ref|XP_004488853.1|PREDICTED: uncharacterized protein LOC101507012 [Cicer arietinum]	79.8673	79.6411	79.5488	123.928	130.193	135.22	119.421	134.265	118.614	122.285	119.176	119.622	62.0154	60.088	63.7041	409.353	449.418	410.217	446.04	420.246	448.608	59.1644	53.1048	57.1884	135.45	137.045	130.92	68.3664	63.4116	65.0257	132.638	133.382	141.255	107.408	102.395	102.954	150.992	149.36	142.886	116.009	108.651	106.881	12.302
435	Ca_21370	3	2	19.7919	0	gi|502158394|ref|XP_004511134.1|PREDICTED: uncharacterized protein LOC101504873 [Cicer arietinum]	600.977	569.459	546.622	588.597	606.895	586.249	483.684	524.689	521.426	560.77	642.473	584.327	389.485	411.462	435.103	1424.74	1510.47	1369.48	1335.96	1576.67	1600.02	410.462	416.056	388.733	704.455	740.044	718.36	640.902	603.154	628.269	655.311	655.769	661.202	543.971	546.146	535.319	933.476	929.901	881.658	686.611	667.185	611.095	626.638
436	Ca_09985	3	2	21.3211	0	gi|502153431|ref|XP_004509337.1|PREDICTED: probable serine protease EDA2-like [Cicer arietinum]	221.878	207.689	199.035	138.987	144.183	124.149	206.982	260.888	231.577	228.607	174.509	192.995	198.979	205.051	212.061	23.8757	26.6447	24.3203	55.1024	79.6335	72.7346	228.83	210.622	204.228	180.318	182.529	183.013	103.022	96.0881	95.3391	108.344	106.843	108.857	307.196	316.517	332.93	112.879	108.197	100.945	175.049	160.658	174.342	143.548
437	Ca_10066	3	1	18.0759	0	gi|502156284|ref|XP_004510397.1|PREDICTED: uncharacterized protein LOC101514525 [Cicer arietinum]	176.05	338.772	318.013	500.858	328.515	306.37	198.723	315.275	263.738	241.025	160.298	140.113	75.3202	66.9997	73.2027	726.145	830.762	728.331	436.701	586.041	602.667	140.865	130.346	111.089	487.417	513.87	479.264	213.784	190.426	204.953	210.374	200.436	195.826	235.032	261.712	252.299	215.826	201.216	181.336	276.321	263.787	275.586	70.7269
438	Ca_16176	3	2	19.0258	0	gi|502156594|ref|XP_004510552.1|PREDICTED: 17.4 kDa class III heat shock protein-like isoform X1 [Cicer arietinum] >gi|502156596|ref|XP_004510553.1| PREDICTED: 17.4 kDa class III heat shock protein-like isoform X2 [Cicer arietinum]	355.099	339.735	358.409	323.379	341.509	338.533	237.995	259.435	231.623	344.378	330.879	326.782	609.257	610.81	666.72	590.69	633.191	575.023	694.61	665.778	687.035	310.014	300.522	299.25	493.568	482.901	476.667	446.678	410.659	403.735	522.925	515.122	546.647	349.495	333.667	328.794	524.266	491.879	476.375	680.479	679.904	686.435	464.74
439	FGSG_05782T0	3	3	14.8146	0	FGSG_05782T0	314.72	421.31	415.081	439.061	382.332	434.498	362.179	344.419	356.318	301.278	278.689	309.348	306.126	274.416	257.492	548.622	596.214	566.623	1142.61	1059.48	1129.49	272.943	253.853	246.973	724.154	663.988	636.086	284.866	246.331	260.973	473.315	491.002	490.442	316.752	329.534	339.527	676.477	753.751	738.578	342.608	320.962	351.34	432.574
440	Ca_04173	3	2	26.5074	0	gi|502136969|ref|XP_004502915.1|PREDICTED: 40S ribosomal protein SA-like [Cicer arietinum]	548.293	599.578	540.095	385.276	418.27	473.69	412.194	548.858	495.16	606.609	603.691	555.408	501.527	525.108	574.168	134.523	132.913	143.285	136.336	219.163	204.464	314.377	319.946	256.714	610.236	597.484	614.125	728.993	659.235	673.17	880.411	864.646	871.976	626.843	594.648	586.568	598.578	559.877	548.841	376.527	369.16	372.88	526.087
441	Ca_04620	3	3	17.0237	9.4369e-15	gi|502119868|ref|XP_004496762.1|PREDICTED: probable carboxylesterase 12-like [Cicer arietinum]	676.161	604.823	589.76	588.272	610.416	609.186	521.435	555.726	547.083	715.677	781.255	756.938	567.769	559.622	599.096	525.446	593.527	523.523	693.375	872.398	838.784	495.155	474.59	446.913	610.748	611.66	586.524	689.306	615.211	631.703	728.49	708.867	744.844	644.522	624.31	624.63	810.976	790.087	766.82	484.732	446.202	409.597	578.93
442	Ca_00177	3	1	14.8698	0	gi|502077375|ref|XP_004485634.1|PREDICTED: uncharacterized protein LOC101503649 [Cicer arietinum]	87.5069	73.6235	67.9976	57.9109	58.1136	58.9203	65.4431	54.3459	61.8578	69.6392	71.5027	65.0055	62.8646	71.2891	77.4278	230.209	237.322	215.022	337.314	339.551	358.857	71.232	64.3818	49.8977	101.625	101.471	94.6599	32.1757	35.1339	38.6441	60.6998	68.0396	66.2686	87.0992	92.1257	88.7403	117.641	106.607	105.727	94.0208	87.2597	85.0831	24.2378
443	Ca_22825	3	1	20.9124	0	gi|502128459|ref|XP_004499970.1|PREDICTED: glutathione S-transferase F9-like [Cicer arietinum]	26.2324	53.0363	21.9923	31.5493	32.5204	26.2364	70.1893	124.003	64.6312	146.573	197.241	211.286	166.763	171.451	180.517	4.57998	4.35368	3.49487	8.7485	15.1102	16.7784	113.876	95.0167	92.1914	47.7036	46.0983	40.8811	92.3551	76.8009	74.3161	55.5205	53.0121	45.0921	165.415	160.493	162.777	59.2304	54.8776	49.1787	54.0854	38.4297	41.6097	35.3247
444	Ca_08656	3	2	18.395	0	gi|502140476|ref|XP_004504230.1|PREDICTED: serine/threonine-protein kinase pakD-like [Cicer arietinum]	662.101	610.437	601.514	576.537	571.826	576.434	531.413	577.502	556.678	505.43	531.463	518.791	352.737	339.086	309.322	1069.97	996.211	1039.92	848.709	873.662	902.583	282.411	269.222	233.346	687.538	723.492	670.414	457.822	422.256	427.952	657.281	652.505	665.226	455.089	435.315	426.826	659.876	612.706	614.38	463.625	453.853	442.695	337.552
445	Ca_19420	3	2	36.3116	0	gi|502100486|ref|XP_004491729.1|PREDICTED: glutaredoxin-C2-like [Cicer arietinum]	365.682	332.488	340.489	325.485	321.7	330.341	496.718	555.931	480.115	458.678	432.351	399.557	320.945	339.475	322.928	950.561	928.942	862.721	777.795	957.097	905.611	367.51	347.044	288.012	340.267	348.413	361.093	598.836	534.399	539.452	503.016	506.527	525.471	396.624	403.128	362.541	460.035	470.189	420.532	460.45	473.759	420.769	330.96
446	Ca_18071	3	2	17.8526	0	gi|502093836|ref|XP_004490068.1|PREDICTED: ribonuclease 3-like [Cicer arietinum]	364.649	339.858	336.15	443.444	426.575	439.087	397.101	409.697	389.985	360.616	351.849	342.413	460.426	423.123	487.175	361.501	387.987	359.571	489.731	470.441	508.674	370.652	356.018	339.311	286.61	273.129	271.469	445.678	390.76	404.544	431.853	420.898	437.646	252.609	256.403	256.89	493.648	449.858	453.423	277.81	263.697	264.225	338.261
447	FOXG_08379T0	3	3	24.3854	0	FOXG_08379T0	385.424	393.197	378.543	633.786	658.14	672.02	296.705	339.334	306.917	641.832	762.893	721.504	369.052	322.555	277.573	649.453	627.944	641.955	377.963	471.649	490.078	468.09	448.849	408.134	526.035	522.628	499.988	3040.76	2786.76	2890.48	612.502	602.97	613.803	830.682	817.546	765.411	640.979	620.845	594.525	848.528	777.533	801.956	609.165
448	Ca_00019	3	2	17.2866	0	gi|502076697|ref|XP_004485430.1|PREDICTED: elongation factor 1-gamma-like isoform X1 [Cicer arietinum] >gi|502076700|ref|XP_004485431.1| PREDICTED: elongation factor 1-gamma-like isoform X2 [Cicer arietinum]	634.803	549.247	535.72	316.421	325.157	283.393	319.03	561.109	448.46	609.887	493.121	476.708	405.124	386.028	436.689	60.0591	57.5052	50.4318	61.6801	114.471	135.286	256.878	251.988	232.752	547.868	539.941	521.997	638.137	576.856	573.508	736.196	726.018	782.464	717.154	733.735	713.858	552.157	515.465	490.078	285.53	242.699	263.568	516.382
449	Ca_02420	3	3	22.3159	0	gi|3549691|emb|CAA09228.1|thaumatin-like protein PR-5b [Cicer arietinum]	281.333	284.647	272.114	1175.89	1190.12	1227.25	172.807	171.957	159.035	447.786	422.828	417.673	340.186	324.241	330.217	130.032	111.809	118.199	208.607	203.541	186.259	373.361	337.116	294.987	889.54	854.732	854.412	524.376	491.596	470.693	509.958	516.591	513.228	649.447	695.606	642.841	463.292	460.043	434.616	1217.63	1178.69	1219.27	622.629
450	Ca_04859	3	2	18.7612	0	gi|502131189|ref|XP_004500905.1|PREDICTED: plastocyanin, chloroplastic-like [Cicer arietinum]	507.996	469.461	454.295	511.721	525.411	514.17	489.217	514.883	500.451	977.756	1037.29	974.888	390.054	394.787	423.284	1542.41	1693.04	1583.49	1944.47	2236.88	2327.33	491.896	463.181	441.549	398.606	409.562	397.886	153.157	137.152	130.073	192.608	192.803	196.897	459.139	450.814	445.848	258.982	258.918	240.249	352.814	337.166	332.968	180.305
451	Ca_21534	3	2	21.1588	0	gi|502089528|ref|XP_004488937.1|PREDICTED: succinate dehydrogenase [ubiquinone] iron-sulfur subunit 2, mitochondrial-like [Cicer arietinum]	369.421	349.727	338.909	367.645	398.304	398.151	273.207	297.845	275.122	461.71	375.227	398.132	411.784	372.343	413.15	198.198	178.961	183.571	245.15	235.773	229.304	374.796	347.365	336.679	288.666	287.176	299.937	241.671	228.409	220.005	298.634	290.373	316.531	312.735	315.056	296.104	335.666	347.681	303.779	326.444	317.511	340.651	241.764
452	FOXG_09093T0	3	1	15.261	4.11927e-10	FOXG_09093T0	86.9354	83.4104	100.313	78.4427	82.1543	99.2053	68.8943	74.5411	76.7073	111.836	90.9016	97.9027	80.6367	62.2516	99.2554	145.311	137.52	147.851	202.213	192.286	201.691	70.4624	73.2161	47.218	83.0126	87.7078	89.8336	140.225	83.2388	112.767	117.392	105.885	119.147	91.3836	96.607	90.9389	129.636	118.416	123.146	100.522	85.5368	125.242	100.11
453	FOXG_16413T0	3	1	14.3177	0	FOXG_16413T0	37.3109	32.6135	33.9459	38.1768	36.2525	33.6303	23.5714	29.6992	23.1373	39.3614	26.3166	26.8581	22.8917	20.9582	20.6777	0	0.583265	0.170436	3.35022	5.53452	4.44036	9.68992	8.62788	8.92731	39.4641	43.8615	41.4323	30.1958	26.6451	28.4634	30.5451	33.4452	31.9265	43.6054	40.7497	43.4506	30.2419	30.5337	25.8767	10.2002	9.61598	10.7985	33.8662
454	Ca_03757	3	1	20.2148	0	gi|502117387|ref|XP_004495803.1|PREDICTED: pathogenesis-related protein PR-4A-like isoform X1 [Cicer arietinum]	316.824	353.462	327.988	261.56	299.992	262.743	469.126	476.222	531.073	475.678	575.926	551.715	270.321	247.884	193.438	860.875	735.746	694.538	669.129	1122.41	1135.96	293.31	241.856	184.405	422.249	415.581	428.164	217.905	200.539	220.615	423.239	425.429	424.028	520.451	561.106	593.947	447.809	446.221	405.871	166.186	118.181	122.146	165.858
455	Ca_02435	3	2	19.959	0	gi|502159897|ref|XP_004511567.1|PREDICTED: probable aquaporin PIP1-2-like [Cicer arietinum]	161.971	147.449	154.773	130.704	138.104	149.324	133.154	138.885	146.538	184.246	190.745	179.888	156.459	173.115	187.648	147.774	154.898	132.103	246.275	292.307	257.596	115.49	105.588	96.2813	185.628	186.035	181.051	265.438	260.279	251.401	348.544	347.092	353.903	177.375	188.979	181.2	415.778	376.464	383.474	133.53	134.074	134.973	253.135
456	FOXG_05048T0	3	1	15.2924	0	FOXG_05048T0	37.892	36.7872	40.1674	63.8767	68.5896	69.2983	50.2569	54.2609	41.7601	68.5428	58.25	49.8248	42.7957	41.2329	44.8509	130.72	161.457	140.619	306.771	307.541	313.806	31.4663	31.5923	26.7071	62.3347	57.319	53.853	45.7615	40.1093	43.6398	75.4575	83.0357	86.1098	53.0644	59.851	56.0922	173.308	160.016	156.477	52.3126	53.2993	57.937	53.5931
457	Ca_06468	3	2	19.1752	0	gi|502143168|ref|XP_004505242.1|PREDICTED: caffeoyl-CoA O-methyltransferase-like [Cicer arietinum]	181.848	185.946	209.574	140.027	154.668	152.57	207.76	243.933	210.292	333.679	291.388	267.167	288.752	287.662	324.095	19.7771	18.7575	22.2461	31.3665	41.3383	51.2879	166.7	162.111	157.347	160.993	155.532	151.756	196.218	183.538	179.607	244.182	244.144	249.839	223.839	197.876	202.102	211.241	206.353	194.781	129.283	103.113	111.613	139.233
458	Ca_12323	3	2	19.1969	0	gi|502154442|ref|XP_004509701.1|PREDICTED: caffeic acid 3-O-methyltransferase 1-like isoform X1 [Cicer arietinum]	191.495	165.193	180.424	159.299	175.379	169.403	115.989	134.166	123.469	251.55	287.239	223.043	132.649	140.48	145.098	56.2478	61.2158	51.4426	66.2018	55.73	52.0852	82.8942	89.5489	78.8932	292.619	302.661	289.764	293.474	272.531	259.954	312.742	307.874	309.456	261.912	255.246	250.376	268.738	271.827	272.92	121.647	104.896	98.6943	189.757
459	FOXG_00817T0	2	0	12.5012		FOXG_00817T0
460	FOXG_11919T0	2	1	11.194	2.20408e-11	FOXG_11919T0	2126.4	2243.18	2210.42	2025.56	1876.15	2112.18	2153.06	2161.64	2092.49	2239.43	2332.67	2484.22	1999.34	1695.99	1981.98	1994.48	2261.97	2275.16	2212.22	2143.86	2271.81	1837.12	1805.56	1845.37	3046.18	2922.52	2867.44	1754.42	1544.93	1616.19	2440.9	2245.99	2289.88	1957.95	1958.05	2116.33	2239.41	2192.44	2234.02	2093.39	2129.07	2179.32	1935.38
461	Ca_00723	2	2	24.9728	0	gi|502111538|ref|XP_004494087.1|PREDICTED: probable aquaporin TIP-type-like [Cicer arietinum]	2591.61	2552.18	2468.33	2392.7	2447.78	2464.35	3323.48	3705.58	3410.78	2895.13	2727.44	2784.59	3361.71	3375.2	3547.48	3299.38	3644.45	3201.04	5005.22	4709.21	4928	4044.35	3779.06	3685.6	2951.26	2862.64	2884.44	3395.86	3072.86	3023.28	4046.65	4069.83	4362.43	3195.77	3079.77	3057.36	3688.21	3567.44	3403.59	3896.27	3926.15	3841.77	6023.99
462	FOXG_06970T0	2	1	17.9035	3.13083e-14	FOXG_06970T0	418.737	367.279	365.164	434.056	444.374	412.136	370.489	433.899	404.665	479.237	557.409	505.284	412.125	416.04	416.443	511.847	538.177	507.748	556.092	859.132	876.322	452.527	426.34	380.161	713.642	719.443	729.353	398.085	375.868	403.478	543.71	545.076	551.838	511.484	501.936	483.391	845.635	872.747	801.887	614.813	613.022	628.5	525.799
463	FVEG_07585T0	2	1	16.8878	0	FVEG_07585T0	1784.23	1673.15	1611.17	2774.75	2869.98	2704.82	2602.25	2745.69	2622.59	2742.51	3015.26	2925.88	2578.82	2491.78	2045.55	1115.17	833.888	850.739	871.435	1184.46	1124.05	1631.62	1529.06	1270.71	1510.55	1504.99	1485.51	1437.46	1325.7	1330.67	3567.39	3597.81	3688.17	1484.19	1434.38	1405.44	6817.25	6792.02	6337.08	1177.03	1023.42	1061.98	1447.05
464	FOXG_00279T0	2	1	9.9388	6.63913e-14	FOXG_00279T0	106.237	84.1273	88.5911	180.424	168.991	176.035	110.836	147.347	132.362	120.932	143.107	140.495	114.933	106.911	105.694	170.637	198.549	223.585	157.093	225.436	260.034	152.231	127.142	127.38	210.731	219.775	236.204	65.4149	65.6713	69.8905	91.789	96.1608	99.6242	136.656	121.27	124.485	124.008	126.098	113.424	145.463	173.681	157.486	117.348
465	FGSG_01708T0	2	0	10.6715		FGSG_01708T0
466	FGSG_11627T0	2	1	15.4995	0	FGSG_11627T0	34.2542	27.1779	25.3605	362.153	366.128	341.002	18.8139	32.3471	24.7533	70.7574	103.76	99.2672	32.2626	32.38	35.0462	12.8553	9.50945	7.51698	11.193	17.0214	17.9278	96.5508	78.0726	77.4229	22.2991	19.1572	19.4003	24.3852	17.7753	26.0928	25.0243	21.0387	23.5067	29.8572	39.5632	31.372	21.033	14.3751	13.2451	183.465	204.75	204.694	24.7806
467	Ca_00539	2	2	14.926	0	gi|502078834|ref|XP_004486070.1|PREDICTED: acyl carrier protein 1, chloroplastic-like [Cicer arietinum]	949.285	869.506	763.17	1264.23	1240.49	1211.93	939.887	944.723	957.277	840.244	874.221	844.348	522.169	558.087	582.219	2014.4	2106.39	1950.03	2027.07	1957.13	2127.05	679.155	632.295	571.96	986.924	965.949	938.563	1425.42	1265.05	1333.69	1300.89	1342.35	1330.22	593.007	595.146	576.343	1597.81	1575.08	1523.14	937.095	884.628	906.519	1231.77
468	Ca_07066	2	2	16.0721	0	gi|502083532|ref|XP_004487488.1|PREDICTED: 40S ribosomal protein S25-2-like [Cicer arietinum]	2780.56	2484.54	2337.78	2942.12	3174.11	3171.76	895.634	968.946	987.877	999.426	1086.59	1033.42	1178.64	1260.23	1309.24	559.403	592.468	547.846	757.996	766.844	756.854	1172.56	1113.56	1028.05	3041.99	3121.55	3003.03	1135.8	1076.21	1088.75	1140.21	1156.59	1174.92	890.003	890.238	860.34	1099.02	1015.2	987.351	1158.84	1144.18	1172.56	1055.39
469	FVEG_07521T0	2	0	10.2494		FVEG_07521T0
470	FGSG_14001T0	2	0	10.766		FGSG_14001T0
471	FOXG_06548T0	2	1	9.9828	0	FOXG_06548T0	547.844	516.459	459.375	814.934	803.152	789.066	791.007	801.923	799.187	781.302	868.143	837.313	448.574	492.922	503.944	1449.32	1538.13	1489.14	2278.79	2169.66	2245.68	432.894	429.327	394.867	700.26	705.098	652.215	484.099	429.114	465.771	865.798	878.343	873.948	589.818	609.735	617.421	1393.68	1347.71	1324.04	607.278	592.376	581.077	517.253
472	FVEG_07196T0	2	0	22.794		FVEG_07196T0
473	FGSG_01955T0	2	0	11.781		FGSG_01955T0
474	Ca_14128	2	1	13.0968	1.11022e-16	gi|502083048|ref|XP_004487352.1|PREDICTED: uncharacterized protein C167.05-like [Cicer arietinum]	131.947	99.1501	100.823	81.0898	92.472	90.1586	92.7726	120.288	106.321	111.724	118.176	115.718	117.797	121.862	119.037	152.251	153.919	141.777	250.19	241.604	265.45	94.723	99.7813	88.4324	134.008	131.33	131.082	147.764	135.913	138.809	135.847	140.298	140.967	121.78	121.303	124.074	165.854	164.357	159.752	95.2155	97.0346	91.4224	172.671
475	FOXG_16447T0	2	1	9.8135	0	FOXG_16447T0	36.8667	35.7753	37.1959	175.797	164.224	159.899	63.4402	71.9655	68.1021	59.7975	65.616	52.4972	70.0825	62.7889	48.1389	119.42	112.235	96.2594	178.494	269.858	272.745	80.9778	78.1372	75.1699	208.139	196.876	198.953	61.6948	56.6636	63.9722	176.197	174.475	180.828	79.346	94.6478	95.8333	520.648	511.407	470.816	108.032	104.723	130.864	159.834
476	Ca_18278	2	1	18.1464	3.33067e-16	gi|502103359|ref|XP_004492263.1|PREDICTED: enoyl-[acyl-carrier-protein] reductase [NADH], chloroplastic-like [Cicer arietinum]	130.108	107.763	114.919	89.2679	88.6986	79.7622	60.7923	99.5201	95.0889	105.373	135.049	125.114	126.335	127.455	136.834	41.6267	27.477	32.1723	31.8447	51.2249	59.4404	84.8935	79.7596	65.9297	132.047	125.928	137.634	155.438	148.861	140.227	199.112	208.24	207.498	111.496	114.275	119.683	245.21	227.597	215.125	88.0001	86.0434	60.5781	198.494
477	Ca_15524	2	1	10.275	0	gi|502164215|ref|XP_004513085.1|PREDICTED: vacuolar protein sorting-associated protein 32 homolog 2-like [Cicer arietinum]	759.957	655.469	633.604	1078.98	1083.52	1142.52	671.372	655.782	651.437	648.887	568.392	581.545	889.001	925.188	969.657	749.645	796.696	758.287	1233.18	1106.3	1100.01	1159.43	1090.9	993.16	696.121	693.317	708.921	408.422	387.362	412.411	573.205	610.996	605.294	546.526	544.229	499.706	738.891	737.312	660.131	735.842	708.97	732.832	611.837
478	Ca_00185	2	1	9.8166	0	gi|502077416|ref|XP_004485644.1|PREDICTED: soluble inorganic pyrophosphatase 1, chloroplastic-like isoform X2 [Cicer arietinum]	777.618	759.281	708.865	517.417	519.273	525.909	557.255	655.765	611.74	691.819	743.049	617.588	692.74	685.34	547.268	361.919	316.457	341.321	299.649	443.76	445.904	619.109	593.731	539.911	819.864	829.924	814.652	1576.44	1469.47	1434.4	1344.42	1325.83	1407.22	752.852	731.08	711.443	1059.7	1006.23	955.386	532.841	476.723	515.224	1120.58
479	Ca_20726	2	2	15.9843	0	gi|502147529|ref|XP_004506818.1|PREDICTED: disease resistance response protein 206-like [Cicer arietinum]	1506.59	1362.37	1355.75	1649.09	1732.07	1650.45	964.999	1153.28	1133.91	2657.53	2941.53	2740.25	1510.12	1540.98	1647.66	1095.71	1193.98	1171.56	1331.05	1455.64	1406.45	2019.4	1962.78	1808.21	1568.05	1550.81	1541.27	2622.37	2415.14	2386.61	2054.98	2089.15	2106.53	2794.26	2699.62	2696.26	2243.57	2208.29	2119	2472.37	2352.7	2333.17	3163.23
480	FVEG_00547T0	2	1	10.6659	0	FVEG_00547T0	15.5542	16.7634	12.9699	29.9457	29.753	27.495	5.01783	22.7415	19.9688	22.7323	23.9405	26.4919	25.0235	25.5518	26.5615	0.526985	0.269284	0.402797	0.94043	2.26464	4.26662	23.4038	16.2074	15.0403	13.7035	13.1386	12.163	1.0582	1.26345	1.62531	9.93672	12.2756	9.96182	28.223	27.3339	29.8142	20.0638	18.1784	15.8547	22.2923	15.5255	14.9804	4.22405
481	FGSG_03484T0	2	0	11.6354		FGSG_03484T0
482	FOXG_06038T0	2	0	9.8532		FOXG_06038T0
483	FVEG_10267T0	2	0	20.3322		FVEG_10267T0
484	Ca_26582	2	1	11.2318	0	gi|502087746|ref|XP_004488629.1|PREDICTED: uncharacterized protein LOC101512250, partial [Cicer arietinum]	1056.97	888.738	938.99	2544.42	2560.97	2539.13	1065.56	1299.32	1173.19	1298.69	1416.76	1379.64	1515.11	1607.22	1734.93	3032.87	2957.52	2963.21	2853.58	3306.84	3389.52	2212.6	2058.75	1968.61	2844.81	2793.15	2861.48	762.606	724.381	714.364	1478.87	1447.47	1444.5	1139.47	1092.04	1158.41	2471.94	2378.17	2281.8	2388.35	2398.82	2219.06	2238.33
485	Ca_20541	2	1	15.447	0	gi|502166424|ref|XP_004513888.1|PREDICTED: small ubiquitin-related modifier 1-like [Cicer arietinum]	141.793	241.658	211.604	54.7761	53.8097	64.2064	196.971	317.172	182.524	188.007	242.833	235.494	112.148	112.127	123.611	604.846	681.411	636.315	607.794	686.806	780.067	134.657	132.111	118.592	292.437	271.716	267.431	104.781	102.225	100.676	95.949	93.4133	87.983	390.242	374.287	377.272	131.349	129.709	125.635	158.407	137.548	127.647	31.4278
486	Ca_22210	2	1	12.5214	0	gi|502167704|ref|XP_004514225.1|PREDICTED: beta-glucosidase 10-like [Cicer arietinum]	1060.82	988.049	971.438	929.169	977.292	960.874	1094.38	1281.29	1226.12	1364.63	1507.26	1412.38	1107.22	1086.06	1086.66	475.399	485.635	452.375	490.662	653.403	630.851	754.138	799.398	739.943	1266.73	1285.29	1225.4	2559.94	2421.75	2447.83	2493.16	2436.95	2557.03	1366.25	1326.15	1358.26	1865.92	1791.97	1775.11	867.063	818.982	547.805	2021.57
487	Ca_18916	2	1	12.1449	1.7919e-13	gi|502148332|ref|XP_004507124.1|PREDICTED: beta-glucosidase 12-like [Cicer arietinum]	130.429	114.74	120.343	143.266	145.038	136.519	97.3228	105.096	94.4354	188.775	202.676	169.238	163.714	151.559	167.477	138.179	147.655	122.588	149.871	220.378	215.293	135.222	123.082	125.013	146.017	133.883	151.349	202.21	195.039	190.922	251.538	249.654	259.776	176.213	174.696	166.143	273.352	256.965	245.422	157.294	154.234	115.462	206.993
488	Ca_17993	2	1	12.8035	0	gi|356541826|ref|XP_003539373.1|PREDICTED: beta-glucosidase 24-like [Glycine max]	67.9978	72.4311	66.776	107.631	105.953	109.831	56.2236	88.6734	76.6384	107.788	77.9837	78.5641	46.7791	44.1756	56.3671	1.31367	1.84388	2.57326	3.12578	9.46289	9.21061	46.3281	43.0795	36.0208	51.1919	52.9881	50.5044	112.942	99.3991	102.006	188.828	185.092	201.467	151.016	148.232	134.382	126.738	118.853	112.52	34.6637	32.6022	32.3648	130.462
489	Ca_21100	2	1	12.9681	0	gi|502091339|ref|XP_004489519.1|PREDICTED: glycine-rich RNA-binding protein 3, mitochondrial-like [Cicer arietinum]	1.5275	1.84989	2.27049	40.2024	38.536	39.1658	1.84056	1.17038	1.64438	23.836	24.4305	25.2285	1.95788	0.810081	1.21458	16.5822	16.4861	16.64	9.65764	8.42925	10.8018	7.5163	8.49126	7.16454	2.92716	4.27445	1.52548	10.2427	8.06666	7.29213	0	0	0	15.3604	12.8336	13.6124	0.780937	0.339396	0.462962	15.814	15.7397	16.9114	3.25712
490	Ca_23117	2	1	24.8846	0	gi|482569970|gb|EOA34158.1|hypothetical protein CARUB_v10021660mg, partial [Capsella rubella]	108.885	46.3727	120.707	48.9999	24.5192	25.0369	17.3767	26.0234	21.3968	1.21815	0.388069	0.919867	73.0881	56.8497	102.023	0	0	0	0	0	0	105.002	84.5965	74.4035	346.829	189.557	202.29	0	0	0	0	0	0	41.1698	40.88	41.6335	0	0	0	84.0278	96.1106	101.007	0
491	Ca_14382	2	1	10.1912	0	gi|502096593|ref|XP_004490788.1|PREDICTED: isocitrate dehydrogenase [NADP], chloroplastic-like [Cicer arietinum]	110.034	198.697	189.48	110.915	114.12	118.436	95.1494	125.268	80.3531	116.56	157.267	146.276	101.012	102.106	111.933	18.2256	21.04	21.4926	43.7706	50.3646	60.8414	86.5615	91.6093	80.2587	209.932	199.641	197.406	197.355	182.74	181.425	126.377	126.218	127.77	289.211	269.252	270.339	114.966	110.636	105.929	151.323	134.31	133.962	53.9039
492	FOXG_08163T0	2	0	11.05		FOXG_08163T0
493	Ca_01005	2	1	18.7571	0	gi|502112723|ref|XP_004494423.1|PREDICTED: calvin cycle protein CP12-2, chloroplastic-like [Cicer arietinum]	252.304	250.318	229.254	133.947	141.988	152.381	238.674	332.694	266.424	333.768	203.123	261.919	135.284	126.33	140.723	969.045	1035.97	1045.87	822.231	1221.69	1230.91	242.836	135.056	148.805	267.604	257.013	251.775	110.846	104.853	103.194	272.075	253.552	270.244	274.443	268.899	285.202	271.769	263.433	254.142	38.4602	32.7951	36.2449	141.862
494	FVEG_05680T0	2	0	9.5065		FVEG_05680T0
495	Ca_16849	2	1	10.1386	0	gi|502099317|ref|XP_004491451.1|PREDICTED: probable glycerophosphoryl diester phosphodiesterase 1-like [Cicer arietinum]	266.066	232.165	232.332	314.621	328.021	300.25	305.68	381.679	373.809	298.627	335.705	305.358	228.678	238.736	253.058	586.434	572.498	600.898	647.799	876.882	915.409	249.403	243.001	225.841	470.597	459.086	461.795	252.941	231.28	230.281	448.646	435.662	458.789	256.49	245.446	247.731	518.457	503.464	478.164	405.047	411.014	403.224	450.346
496	FVEG_11375T0	2	0	23.148		FVEG_11375T0
497	Ca_14117	2	1	18.8388	0	gi|502083006|ref|XP_004487339.1|PREDICTED: diacylglycerol kinase delta-like isoform X1 [Cicer arietinum] >gi|502083010|ref|XP_004487340.1| PREDICTED: diacylglycerol kinase delta-like isoform X2 [Cicer arietinum] >gi|502083013|ref|XP_004487341.1| PREDICTED: diacylglycerol kinase delta-like isoform X3 [Cicer arietinum]	1096.29	1017.33	975.671	818.608	843.509	856.201	621.12	669.616	594.233	872.751	776.387	759.889	1238.41	1188.35	1316.22	605.355	599.205	563.662	1319.46	1228.32	1231.91	700.287	669.137	569.268	2034.34	2009.64	2093.31	478.234	423.686	429.971	860.028	833.188	901.915	771.311	773.267	696.714	1615.32	1566.85	1477.14	724.586	702.935	718.576	1142.31
498	FOXG_05635T0	2	1	11.7167	0	FOXG_05635T0	29.3767	26.9389	26.0502	47.6428	53.9615	47.8809	34.235	40.5407	35.1315	34.9487	41.8727	36.059	36.353	39.3135	39.6965	2.70356	3.53821	2.10841	2.41519	7.44318	4.47503	41.4242	43.1178	41.709	32.9662	35.5768	34.6017	10.8634	9.8708	10.248	18.7286	14.9813	17.3009	23.9852	21.8808	18.6442	20.1805	17.8971	16.9034	40.42	38.1284	38.3254	17.6459
499	FGSG_01668T0	2	0	11.848		FGSG_01668T0
500	Ca_23791	2	1	21.8902	0	gi|502127339|ref|XP_004499663.1|PREDICTED: 21 kDa protein-like [Cicer arietinum]	672.993	578.604	599.303	978.534	1038.76	1030.65	490.833	560.14	488.241	647.255	629.41	608.824	723.077	692.851	762.557	327.649	338.146	320.397	564.879	526.944	526.41	787.905	737.952	686.744	758.226	803.982	740.073	426.646	416.322	395.505	563.548	559.485	566.408	548.8	569.198	557.037	567.755	545.702	521.455	834.421	835.227	846.754	613.74
501	FOXG_09130T0	2	0	15.6283		FOXG_09130T0
502	Ca_17132	2	1	14.0298	3.33067e-16	gi|502121938|ref|XP_004497499.1|PREDICTED: V-type proton ATPase subunit G1-like isoform X1 [Cicer arietinum] >gi|502121940|ref|XP_004497500.1| PREDICTED: V-type proton ATPase subunit G1-like isoform X2 [Cicer arietinum]	436.713	297.011	375.655	340.757	360.258	358.22	116.959	229.647	181.614	245.037	161.858	192.094	98.2713	98.5464	110.553	355.568	355.913	346.636	153.254	233.806	228.881	152.627	134.895	120.627	554.28	545.662	556.28	305.861	281.76	280.527	331.389	327.41	343.811	277.374	259.984	264.093	161.539	155.682	150.92	98.9659	101.068	108.291	207.419
503	FGSG_08156T0	2	1	9.4091	0	FGSG_08156T0	521.747	450.013	433.723	543.984	570.506	584.056	497.57	520.891	528.409	812.826	890.904	895.073	721.587	740.502	790.463	286.681	296.346	305.036	420.308	475.388	468.923	579.804	558.315	514.486	495.216	502.588	478.767	937.718	843.117	868.482	928.071	910.399	948.263	553.432	535.124	535.926	793.023	742.317	731.528	430.358	423.663	415.683	754.977
504	Ca_14399	2	2	14.4886	0	gi|502122317|ref|XP_004497686.1|PREDICTED: 40S ribosomal protein S17-like isoform X1 [Cicer arietinum] >gi|502122319|ref|XP_004497687.1| PREDICTED: 40S ribosomal protein S17-like isoform X2 [Cicer arietinum]	700.967	624.33	570.046	491.706	498.422	487.409	447.821	482.802	490.124	604.738	642.964	622.722	708.67	746.251	759.202	332.481	352.926	329.446	487.38	448.117	443.45	563.835	527.879	491.191	734.425	728.459	724.121	705.477	640.443	667.216	777.872	777.027	789.059	472.664	470.198	446.067	692.599	669.277	671.569	570.184	521.486	553.874	723.587
505	FGSG_09836T0	2	1	9.7532	0	FGSG_09836T0	117.462	98.3345	96.187	105.937	101.649	102.998	104.21	106.58	105.411	157.409	171.791	156.413	163.968	161.342	157.458	25.0182	34.9872	23.3654	24.5225	30.6088	29.4225	90.4003	91.2089	88.2257	104.453	108.899	105.877	110.186	105.213	116.776	212.002	208.781	213.099	182.189	153.119	148.794	260.975	260.46	255.563	113.632	113.332	73.0765	233.231
506	FOXG_06173T0	2	0	13.8604		FOXG_06173T0
507	Ca_03641	2	2	11.6334	0	gi|502117024|ref|XP_004495674.1|PREDICTED: importin subunit alpha-1b-like isoform X1 [Cicer arietinum]	262.371	297.292	324.935	311.349	279.244	292.897	301.864	344.151	321.486	360.599	335.116	303.215	261.515	282.216	300.688	401.849	407.815	437.659	491.66	448.543	496.793	240.436	220.769	196.48	355.704	344.615	378.341	554.188	417.217	448.056	653.7	642.97	594.5	312.873	289.431	279.724	627.17	717.368	631.725	243.19	202.983	265.67	343.627
508	Ca_13215	2	2	20.4895	0	gi|502151891|ref|XP_004508664.1|PREDICTED: uncharacterized protein LOC101510524 [Cicer arietinum]	1583.64	1377.56	1333.75	1325.29	1334.7	1319.4	1064.56	1221.75	1162.07	1617.45	1749.6	1711.37	1639.6	1661.34	1704.15	871.14	889.612	876.467	1121.51	1356.16	1455.68	1476.95	1374.45	1257.07	1456.9	1462.63	1479.45	1738.4	1617.94	1595.21	1936.1	1922.57	1963.84	1341.47	1307.3	1292.02	1800.58	1740.16	1686.52	1167.76	1122.9	1123.72	1844.87
509	Ca_11803	2	1	13.0712	2.04947e-13	gi|502155651|ref|XP_004510144.1|PREDICTED: UMP/CMP kinase-like isoform X2 [Cicer arietinum]	258.787	255.992	239.69	312.727	312.024	300.572	234.718	331.839	291.509	319.445	372.785	326.804	262.351	250.918	236.012	429.26	403.017	348.81	409.163	425.37	462.642	209.515	203.478	175.328	281.612	285.504	285.903	312.842	287.491	288.2	357.726	358.659	370.029	273.836	258.386	252.352	364.939	356.569	330.649	267.119	267.175	206.378	233.346
510	Ca_07927	2	1	10.3056	0	gi|502079814|ref|XP_004486376.1|PREDICTED: calcineurin B-like protein 3-like [Cicer arietinum]	99.7529	86.5429	84.5264	114.829	110.288	110.131	94.2008	93.9157	97.4495	154.629	160.929	165.137	176.214	173.506	175.863	131.8	140.993	135.066	186.44	184.303	184.446	127.383	124.326	114.845	95.4147	101.743	98.5849	174.417	170.285	161.125	197.041	191.902	198.509	97.7709	93.9395	95.027	210.799	197.853	177.656	91.1575	83.9891	95.3357	169.834
511	Ca_00642	2	1	12.5158	0	gi|502079142|ref|XP_004486167.1|PREDICTED: putative lactoylglutathione lyase-like isoform X2 [Cicer arietinum]	243.802	234.901	229.845	260.529	263.913	257.621	192.534	214.528	210.627	228.757	256.529	234.556	237.513	241.034	179.271	93.7705	67.0069	78.2676	64.1314	79.2669	110.73	198.434	180.535	191.85	254.619	245.806	247.649	278.425	259.972	257.239	339.869	346.383	352.974	251.573	244.93	241.651	329.764	315.842	306.559	216.095	170.211	149.554	374.147
512	FGSG_03373T0	2	1	10.4218	0	FGSG_03373T0	492.421	460.702	437.972	424.938	434.204	455.983	387.505	407.727	387.284	496.872	428.469	432.693	507.313	510.42	540.135	673.851	677.751	655.835	777.1	771.961	767.525	410.164	376.936	345.945	504.964	499.054	524.045	528.064	493.486	521.234	592.113	600.437	627.066	435.248	445.275	408.704	742.706	731.894	700.485	540.403	519.193	541.91	513.848
513	Ca_11086	2	1	14.7448	0	gi|502144692|ref|XP_004505718.1|PREDICTED: ubiquitin-fold modifier 1-like isoform X2 [Cicer arietinum] >gi|502178360|ref|XP_004516234.1| PREDICTED: ubiquitin-fold modifier 1-like [Cicer arietinum]	213.634	200.552	188.27	368.361	369.257	369.228	353.603	394.994	344.035	332.061	374.603	358.471	281.955	280.558	300.079	1234.4	997.602	1082.79	698.181	823.048	803.994	277.051	259.737	242.34	216.403	219.013	204.914	214.696	193.877	186.65	255.776	258.411	257.311	243.509	227.997	226.915	293.378	279.063	254.359	279.593	273.84	216.127	184.97
514	FVEG_04351T0	2	1	9.8242	3.14474e-07	FVEG_04351T0	270.144	406.741	414.823	460.599	362.477	498.856	410.249	390.094	408.685	303.722	386.741	450.179	439.373	207.109	337.464	348.449	569.986	572.733	724.277	663.973	674.901	263.495	266.512	337.85	493.079	488.171	474.753	562.995	417.383	513.131	724.306	711.554	718.581	401.842	388.125	448.042	684.385	666.653	675.294	453.048	423.629	447.509	496.322
515	Ca_00045	2	2	10.0342	0	gi|502076827|ref|XP_004485470.1|PREDICTED: basic salivary proline-rich protein 2-like [Cicer arietinum]	1133.02	1001.47	986.076	1251.96	1242.52	1178.54	1090.67	1393.91	1249.66	1378.17	1508.92	1379.44	1542.51	1565.93	1530.85	890.028	886.961	821.783	956.532	722.503	1030.36	1151.36	1050.88	1016.87	817.466	803.294	799.503	1936.14	1805.99	1820.45	2691.07	2803.97	2788.74	915.231	888.702	903.652	3231.24	3128.28	2934.24	765.297	794.106	614.45	1324.88
516	Ca_20683	2	1	15.6964	0	gi|502090241|ref|XP_004489166.1|PREDICTED: outer plastidial membrane protein porin-like [Cicer arietinum]	214.119	185.66	201.625	293.122	293.052	267.694	73.4188	118.687	110.819	163.19	204.812	199.217	237.023	230.162	257.793	4.84177	4.6921	13.8648	6.63321	12.4082	7.11129	152.72	149.007	134.727	240.41	255.262	267.411	189.273	167.143	177.076	308.302	308.988	305.65	194.359	207.853	204.858	245.715	235.755	227.095	140.037	126.186	115.312	339.611
517	FGSG_07362T0	2	2	10.0783	0	FGSG_07362T0	387.394	413.511	391.945	525.515	501.608	522.257	422.479	433.214	410.365	620.729	643.747	642.753	548.19	441.281	593.766	431.539	423.615	449.065	360.9	382.115	367.242	509.465	488.01	468.476	418.579	407.94	407.541	811.635	684.364	707.452	966.441	971.576	1006.01	515.32	509.259	518.755	1070.62	1093.33	1059.83	635.78	605.141	561.185	604.008
518	Ca_13649	2	1	10.6299	2.22045e-16	gi|502149205|ref|XP_004507434.1|PREDICTED: putative pentatricopeptide repeat-containing protein At3g18840-like [Cicer arietinum]	245.397	250.892	234.085	313.385	314.156	318.867	257.14	302.006	259.629	301.501	338.467	325.309	338.443	352.51	363.88	372.716	320.102	344.537	297.569	371.65	389.104	312.773	318.81	312.929	310.03	326.761	308.42	489.63	466.333	430.822	479.942	485.241	489.843	269.515	272.831	271.088	630.447	604.934	566.1	357.974	338.199	285.73	460.882
519	FOXG_09364T0	2	0	10.8452		FOXG_09364T0
520	FGSG_10769T0	2	0	11.4357		FGSG_10769T0
521	Ca_22369	2	1	11.9521	0	gi|502165449|ref|XP_004513585.1|PREDICTED: uncharacterized protein LOC101512917 [Cicer arietinum]	377.491	303.339	316.899	385.95	408.954	395.63	331.635	381.963	360.592	614.208	723.267	665.022	399.841	407.891	394.042	269.942	282.584	267.898	157.46	269	289.616	462.223	424.205	383.619	686.056	710.43	706.556	1373.09	1311.9	1350.2	1146.69	1151.45	1191.13	314.223	307.646	300.646	992.077	978.02	937.48	446.131	435.597	444.426	1337.16
522	Ca_13373	2	1	12.3237	0	gi|502130085|ref|XP_004500525.1|PREDICTED: biotin carboxyl carrier protein of acetyl-CoA carboxylase 1, chloroplastic-like [Cicer arietinum]	99.0884	63.1809	98.4233	22.5511	11.6071	16.3149	29.6329	49.9748	28.7654	38.08	39.5715	31.0103	28.4636	39.8313	33.7041	37.0399	40.0547	32.1309	30.8172	30.9581	28.8589	15.9855	13.2704	12.508	111.123	101.48	96.2395	25.2209	17.5306	17.6456	34.6503	39.7307	33.0869	108.062	100.873	101.624	28.6325	28.4949	25.9807	30.2533	28.6436	30.7424	0.707941
523	Ca_07447	2	1	12.6119	0	gi|502133736|ref|XP_004501873.1|PREDICTED: uncharacterized protein LOC101509740 [Cicer arietinum]	489.148	497.242	468.907	471.239	480.495	477.662	368.871	414.08	375.449	567.214	494.03	484.568	622.581	616.377	661.636	960.279	991.226	938.487	1230.03	1170.73	1203.27	503.948	479.699	428.836	401.937	385.436	388.933	423.784	402.858	394.981	500.578	506.423	501.966	327.518	338.661	314.242	626.858	624.93	581.315	411.361	395.114	403.207	489.585
524	Ca_13495	2	1	11.664	0	gi|462402567|gb|EMJ08124.1|hypothetical protein PRUPE_ppb015108mg, partial [Prunus persica]	556.063	445.164	403.584	414.716	421.134	410.207	344.578	373.405	352.86	351.657	396.387	375.385	525.053	583.8	609.14	690.305	786.057	799.154	1529.93	1699.92	1963.68	535.585	508.602	467.664	414.898	424.978	421.855	263.139	241.564	228.791	314.56	325.01	328.745	318.559	313.363	322.354	393.333	379.452	364.16	665.954	670.023	688.657	213.553
525	FVEG_04946T0	2	0	10.3045		FVEG_04946T0
526	FGSG_06042T0	2	0	9.5657		FGSG_06042T0
527	FVEG_12538T0	2	0	8.8933		FVEG_12538T0
528	FOXG_08280T0	2	1	10.3779	0	FOXG_08280T0	66.7911	69.491	71.037	65.6358	66.1715	68.6402	47.0292	55.1823	50.8893	91.4515	82.6982	82.735	39.5939	34.9607	37.4556	196.517	206.717	191.778	248.779	230.757	239.654	23.8398	22.1384	24.681	119.819	115.14	112.797	121.28	114.448	111.429	149.9	143.931	157.346	73.3421	73.0768	68.8344	180.796	172.301	165.799	84.8545	94.0772	87.496	116.407
529	Ca_11389	2	1	11.6633	0	gi|502135187|ref|XP_004502249.1|PREDICTED: selenium-binding protein 1-like [Cicer arietinum]	200.81	191.271	189.878	106.555	104.604	103.27	106.709	144.999	148.731	168.098	205.935	189.603	183.158	197.409	214.292	39.0764	45.7693	48.8011	36.2521	75.9258	59.3341	110.377	111.919	100.528	183.671	191.614	193.357	183.269	163.813	168.658	213.485	206.34	215.114	167.165	167.873	157.875	205.746	202.346	194.035	132.473	121.801	118.286	157.053
530	Ca_21089	2	1	10.7124	0	gi|502091368|ref|XP_004489528.1|PREDICTED: isoflavone-7-O-methyltransferase 9-like [Cicer arietinum]	337.497	346.275	333.178	384.508	399.275	402.085	311.499	345.665	323.189	518.173	479.132	486.854	463.153	453.21	495.537	267.957	322.827	298.835	388.206	378.188	403.33	451.029	439.878	433.451	345.673	349.514	333.987	540.42	483.965	481.119	487.472	478.507	495.904	416.631	403.619	397.29	419.735	422.555	405.735	421.151	418.965	409.251	491.427
531	Ca_07430	2	2	12.2512	0	gi|502133672|ref|XP_004501850.1|PREDICTED: 31 kDa ribonucleoprotein, chloroplastic-like [Cicer arietinum]	457.843	411.325	400.721	419.571	439.309	431.456	498.072	575.465	549.577	573.704	700.958	638.044	419.649	423.012	460.55	1005.72	1071.6	1000.62	1115.11	1534.07	1699.75	462.087	438.17	388.342	521.293	538.664	535.905	759.516	745.626	746.074	684.549	687.217	696.755	482.918	492.497	451.943	906.305	896.542	843.847	437.152	436.464	438.338	680.903
532	Ca_21475	2	1	11.1632	0	gi|502092902|ref|XP_004489821.1|PREDICTED: ATP-citrate synthase alpha chain protein 2-like [Cicer arietinum]	362.68	310.869	321.576	263.212	261.762	267.364	320.449	380.246	369.042	379.241	462.69	423.213	408.193	438.212	455.379	71.6608	78.7503	73.4954	76.6327	122.508	136.719	268.83	225.502	221.857	348.053	353.449	353.386	171.455	168.989	171.639	308.026	301.769	317.617	359.558	355.588	322.89	266.97	282.513	258.11	286.295	303.107	307.367	203.382
533	FOXG_03836T0	2	0	10.6009		FOXG_03836T0
534	FOXG_08349T0	2	1	15.4398	0	FOXG_08349T0	112.298	119.917	114.569	220.117	200.232	213.211	96.12	113.48	117.837	72.1017	75.3387	54.2986	82.408	83.1284	68.9709	28.9568	21.7529	27.1305	31.9123	43.7753	46.6151	86.6919	73.9884	68.4485	1358.63	1381.46	1367.3	83.4825	79.4195	74.3938	101.127	102.248	112.445	271.538	244.783	239.32	100.376	90.0731	89.907	67.5952	62.234	62.9463	168.613
535	Ca_23729	2	1	10.4803	0	gi|502087148|ref|XP_004488443.1|PREDICTED: uncharacterized protein LOC101491713 [Cicer arietinum]	204.35	169.696	170.105	849.291	915.077	921.79	291.879	338.534	297.33	966.573	1068.62	1068.63	173.116	176.584	131.969	1895.11	1580.49	1521.81	735.28	911.254	899.763	578.835	547.22	505.471	249.943	241.592	246.609	819.425	768.719	779.813	310.282	304.744	313.089	681.325	724.167	697.244	677.182	681.466	632.689	1095.75	948.168	959.082	252.704
536	FOXG_05104T0	2	2	10.1111	0	FOXG_05104T0	546.779	520.918	507.53	565.88	578.576	595.17	465.857	520.509	493.3	646.349	615.272	622.138	592.113	609.371	652.172	559.494	607.025	550.245	757.963	711.58	746.089	566.821	539.068	512.757	489.686	498.473	488.167	851.874	796.293	829.104	597.546	593.909	618.397	536.539	560.971	537.827	645.925	654.38	602.265	599.317	575.307	607.915	567.673
537	Ca_15641	2	2	12.3345	0	gi|502096332|ref|XP_004490701.1|PREDICTED: peroxidase 4-like [Cicer arietinum]	357.955	318.799	287.34	570.124	572.891	585.12	259.01	304.741	305.351	458.311	493.12	478.12	393.814	398.503	415.881	161.668	168.852	138.88	239.185	187.681	256.473	469.384	457.632	424.264	346.56	342.195	329.901	516.29	478.318	494.837	422.046	425.237	418.85	337.254	336.583	326.893	350.478	361.485	351.483	366.455	367.844	374.766	514.541
538	FOXG_04430T0	2	0	14.0182		FOXG_04430T0
539	FGSG_05761T0	2	0	16.1796		FGSG_05761T0
540	Ca_21254	2	1	8.9695	3.66718e-06	gi|449465667|ref|XP_004150549.1|PREDICTED: uncharacterized protein LOC101213947 [Cucumis sativus] >gi|449512903|ref|XP_004164174.1| PREDICTED: uncharacterized LOC101213947 [Cucumis sativus]	28.7575	46.7302	45.5284	43.4505	32.2219	41.9813	39.1792	38.2505	40.3336	30.582	42.0486	49.9991	60.5893	31.0295	47.507	10.8702	24.6293	26.8955	50.1135	46.4852	49.2758	37.9626	39.1992	49.3339	41.1523	40.9602	41.7797	41.5977	32.9287	34.9574	58.6498	57.1094	56.5471	56.0536	52.8955	54.8782	53.5454	51.9821	52.6594	51.605	49.3914	50.9924	58.8078
541	Ca_06357	2	1	15.6462	0	gi|502142791|ref|XP_004505108.1|PREDICTED: 2-hydroxyisoflavanone synthase-like [Cicer arietinum]	605.995	507.48	509.649	782.208	811.638	803.255	318.645	370.637	360.702	518.99	625.86	567.707	579.513	590.463	662.348	115.379	117.396	103.301	142.093	189.03	196.717	487.783	487.244	464.445	509.674	506.921	474.484	1145.73	1034.27	1090.26	977.679	994.099	1022.46	484.478	470.01	448.51	910.549	906.779	864.728	423.381	405.553	286.804	1190.9
542	Ca_07695	2	1	10.1507	0	gi|502114721|ref|XP_004495031.1|PREDICTED: uro-adherence factor A-like isoform X1 [Cicer arietinum] >gi|502114723|ref|XP_004495032.1| PREDICTED: uro-adherence factor A-like isoform X2 [Cicer arietinum]	122.112	126.845	127.443	144.213	136.419	160.319	150.414	164.061	153.83	237.584	259.103	255.727	125.422	116.245	102.208	382.142	300.82	299.112	211.374	254.4	259.73	181.627	181.63	154.159	104.017	108.056	102.281	233.193	210.16	209.215	138.642	140.906	151.113	167.337	181.203	175.571	179.326	175.384	164.801	215.13	185.55	190.642	105.616
543	Ca_23410	2	2	10.4229	5.29576e-14	gi|502170521|ref|XP_004514850.1|PREDICTED: pectinesterase 2-like [Cicer arietinum]	333.391	314.549	303.76	349.359	381.324	357.691	202.947	302.425	254.962	306.805	375.518	359.807	356.551	351.841	340.609	266.381	263.527	239.068	261.131	276.634	264.778	345.208	379.413	345.286	300.423	310.524	295.375	367.605	359.13	356.678	370.979	379.341	380.242	376.084	354.951	359.002	368.236	345.916	324.473	394.366	395.207	369.439	609.038
544	Ca_11820	2	1	11.1197	1.11022e-16	gi|502159207|ref|XP_004511429.1|PREDICTED: chalcone synthase 1-like [Cicer arietinum]	9.33118	38.5696	43.6591	37.99	17.5331	41.9599	37.2581	31.2368	36.7519	17.1297	22.4314	33.209	6.77068	0	1.27779	0	0	0	0	0	0	2.63735	2.51169	8.31591	57.2858	59.2973	56.3534	33.196	25.3361	28.8323	91.3237	90.3336	92.2195	53.1318	56.9731	58.2721	47.3971	51.228	55.2004	6.86377	11.4251	14.0189	33.3387
545	Ca_21937	2	1	10.6969	0	gi|502179096|ref|XP_004516372.1|PREDICTED: LOW QUALITY PROTEIN: probable calcium-binding protein CML49-like [Cicer arietinum]	50.412	78.1727	66.201	29.6027	46.7759	45.1728	66.2272	100.925	58.2129	49.3974	68.1564	72.9357	58.5025	58.6346	65.4876	71.8364	76.8718	73.0118	54.5393	76.3656	90.9864	61.8085	54.6955	48.4935	66.7635	70.5042	65.9807	29.1964	30.6503	32.762	16.3657	14.8512	18.738	100.494	102.717	99.6893	23.41	23.6326	21.0014	64.7784	65.3768	64.1219	3.02394
546	FGSG_10155T0	2	1	16.996	0	FGSG_10155T0	201.365	172.247	176.227	284.756	285.757	274.79	166.575	167.999	162.833	170.722	186.735	159.292	240.129	236.299	245.212	167.544	175.149	168.235	175.951	247.964	241.527	283.216	266.472	235.429	318.796	302.577	296.251	324.853	293.373	312.325	456.53	458.357	466.139	206.377	198.179	199.442	548.863	534.644	511.652	269.652	273.764	262.173	678.95
547	FOXG_07102T0	2	1	9.3967	0	FOXG_07102T0	105.294	112.848	104.16	111.801	99.2876	106.295	150.037	137.947	141.336	146.188	143.421	147.99	150.925	129.194	161.614	207.829	224.622	228.674	324.551	306.776	367.157	99.5407	101.109	98.1369	99.3389	103.089	104.889	92.2322	70.4097	72.5329	110.891	104.877	107.053	141.317	136.276	134.933	135.771	128.579	124.385	169.497	174.281	171.668	97.3837
548	FGSG_02766T0	2	1	10.5099	0	FGSG_02766T0	306.604	326.221	323.108	562.39	573.789	551.41	310.717	373.654	306.619	414.819	360.051	357.962	483.243	501.216	524.318	390.136	452.198	414.201	714.598	673.904	719.224	399.605	370.181	376.758	473.94	464.492	448.131	438.038	424.89	402.829	535.554	520.169	540.227	405.272	392.51	374.137	632.711	627.711	591.72	522.251	507.521	484.97	529.474
549	FVEG_09579T0	2	2	10.5075	0	FVEG_09579T0	357.108	315.653	324.752	555.727	554.189	547.778	345.424	385.798	378.631	640.551	708.556	670.808	364.136	382.443	363.521	624.554	675.444	589.733	557.446	564.664	573.147	425.63	410.011	387.681	307.567	318.807	306.749	492.678	448.318	445.382	504.129	498.53	510.727	502.484	479.472	471.083	562.092	568.885	537.261	559.363	558.975	506.889	416.476
550	FGSG_02414T0	2	0	10.3448		FGSG_02414T0
551	FGSG_05351T0	2	1	10.2791	0	FGSG_05351T0	253.281	229.137	233.905	489.846	500.737	466.997	205.839	223.095	227.873	477.128	490.234	452.776	159.816	163.961	166.085	859.673	887.641	786.187	775.156	692.284	739.397	231.043	217.76	205.953	217.02	208.541	201.332	123.462	121.233	111.416	98.6101	102.446	108.528	318.326	294.609	283.427	137.022	123.534	128.809	219.823	209.824	214.604	50.9457
552	FOXG_03728T0	2	0	9.5307		FOXG_03728T0
553	Ca_02483	2	1	9.3221	0	gi|502082432|ref|XP_004487165.1|PREDICTED: ketol-acid reductoisomerase, chloroplastic-like [Cicer arietinum]	66.0348	71.5062	45.1684	71.705	76.0048	69.6192	67.1675	57.1523	61.3737	80.3721	67.5217	84.3071	68.9413	68.8948	57.8606	109.429	114.73	126.996	141.95	136.746	113.115	51.2288	53.3532	41.8155	101.401	84.4173	75.6998	171.026	153.943	153.887	242.093	236.527	257.199	69.6767	71.3922	63.0105	244.634	281.557	283.156	80.7037	66.4865	90.1698	145.186
554	Ca_20417	2	1	12.8148	0	gi|502104783|ref|XP_004492650.1|PREDICTED: fasciclin-like arabinogalactan protein 10-like [Cicer arietinum]	416.23	394.719	361.109	320.622	321.058	310.638	320.703	428.87	354.177	444.043	497.954	469.827	371.078	367.717	325.163	624.405	628.471	579.889	582.364	588.989	626.425	301.907	274.896	247.925	388.195	387.126	391.297	476.492	443.199	435.198	753.793	756.457	764.254	448.151	449.823	449.844	792.742	734.287	721.844	434.535	463.95	357.736	337.806
555	FVEG_12563T0	2	0	9.7466		FVEG_12563T0
556	Ca_10409	2	2	13.1872	0	gi|525313767|ref|NP_001265877.1|probable glutathione peroxidase 3, mitochondrial-like [Cicer arietinum] >gi|21068666|emb|CAD31839.1| putative phospholipid hydroperoxide glutathione peroxidase [Cicer arietinum]	363.564	346.069	350.479	321.923	329.938	297.956	367.619	586.854	477.268	678.883	534.673	519.407	479.5	466.539	496.818	411.799	445.719	425.462	546.959	602.3	563.666	464.126	453.551	401.598	435.83	444.112	417.707	1038.73	989.11	969.066	925.596	906.567	961.434	616.216	616.568	601.063	724.003	711.648	682.988	384.398	387.211	399.166	999.596
557	Ca_07291	2	1	11.0317	0	gi|356572074|ref|XP_003554195.1|PREDICTED: polygalacturonase inhibitor-like [Glycine max]	79.8665	147.326	134.358	68.6854	81.8187	133.974	33.7733	72.0899	58.819	253.331	179.424	147.263	37.7149	41.5288	43.7004	58.2961	65.9197	62.0297	53.5952	74.1569	94.8397	60.5495	60.9145	48.2729	372.198	355.145	327.501	390.621	354.379	356.881	277.252	269.722	269.075	367.011	345.81	337.762	280.084	250.563	229.9	161.354	156.369	169.958	257.266
558	Ca_05294	2	2	13.3683	0	gi|502142241|ref|XP_004504861.1|PREDICTED: uncharacterized protein C6C3.02c-like [Cicer arietinum]	499.949	439.881	421.038	545.098	585.532	581.601	314.888	319.129	309.782	308.047	298.3	303.833	305.666	308.153	326.753	477.958	526.329	485.876	431.135	464.766	456.223	246.965	231.002	207.522	529.282	510.018	503.754	295.724	265.004	282.129	349.107	357.102	365.892	251.212	247.373	241.909	358.261	327.339	323.475	410.039	404.301	396.715	217.813
559	Ca_12013	2	2	14.0446	0	gi|502111047|ref|XP_004493942.1|PREDICTED: nuclear transcription factor Y subunit B-10-like [Cicer arietinum]	139.536	105.06	141.19	125.293	114.652	115.365	92.9991	117.146	109.662	97.1379	90.8175	99.2951	100.036	96.6748	121.035	381.367	438.456	377.386	307.577	341.129	357.149	79.3888	75.0136	62.3579	139.665	137.611	145.517	73.8494	71.9983	73.302	97.314	84.9936	94.23	156.71	149.023	149.134	84.56	90.8202	93.1752	188.583	184.476	193.451	75.8152
560	FVEG_12041T0	2	0	10.5855		FVEG_12041T0
561	FOXG_13457T0	2	0	17.5763		FOXG_13457T0
562	Ca_10768	2	1	11.3431	0	gi|525313731|ref|NP_001266121.1|uncharacterized protein LOC101501911 precursor [Cicer arietinum] >gi|3377952|emb|CAA08906.1| cysteine proteinase [Cicer arietinum]	148.845	172.012	138.504	75.3971	69.4722	70.4294	91.8831	116.235	100.402	141.124	82.0103	108.137	104.483	103.563	117.739	12.8214	13.7852	14.3163	38.2513	53.2404	56.1651	98.2367	68.8567	94.7139	140.971	150.012	140.458	51.721	43.8481	44.8445	49.1178	49.7122	52.9937	153.316	136.934	136.187	48.0367	45.8885	41.2423	64.6516	59.8991	62.8761	29.9057
563	FGSG_12281T0	2	2	10.4289	0	FGSG_12281T0	1714.54	1355.66	1584.38	2176.73	2288.6	2195.96	1751.84	2912.07	2403.22	2742.41	1999.44	1992.41	1714.87	1717.75	1896.43	635.929	690.881	694.155	745.451	1112.91	1097.17	1017.95	899.02	866.196	1474.9	1464.49	1437.25	839.425	754.553	747.905	1391.78	1388.86	1452.15	1685.72	1639.9	1605.44	2443.71	2292.07	2192.4	967.93	918.931	970.984	631.799
564	FOXG_17012T0	2	2	10.3821	0	FOXG_17012T0	312.898	281.234	269.999	214.853	223.691	234.313	245.347	268.116	274.291	377.248	387.44	375.277	263.015	251.936	266.8	154.421	187.611	164.072	206.515	244.14	249.818	266.605	239.626	231.938	337.238	335.301	334.165	392.04	366.787	368.342	427.366	428.481	449.479	369.227	347.921	342.969	425.96	421.064	392.469	257.534	254.107	251.092	421.352
565	Ca_13613	2	1	9.6699	0	gi|502089282|ref|XP_004488860.1|PREDICTED: aspartic proteinase CDR1-like [Cicer arietinum]	137.775	129.818	125.152	226.373	222.794	230.189	205.218	218.966	205.725	111.726	116.291	124.146	73.0269	75.3831	73.107	635.983	676.298	599.613	539.657	517.641	503.012	120.951	117.877	113.084	218.02	218.814	218.645	83.9866	77.6089	78.8135	146.82	146.903	155.796	116.847	107.88	112.14	195.17	188.503	173.787	229.042	236.817	231.925	77.535
566	Ca_18263	2	1	8.81	0	gi|502103311|ref|XP_004492252.1|PREDICTED: fimbrin-1-like [Cicer arietinum]	225.587	239.954	211.818	308.491	312.011	279.724	280.405	326.648	331.786	544.761	555.142	541.55	406.216	424.318	428.217	480.162	539.086	467.844	912.604	872.578	915.036	338.03	329.693	336.31	365.01	384.553	348.839	372.753	361.275	339.818	635.537	644.55	635.749	487.884	485.362	471.866	1064.14	1018.63	1002.84	407.574	398.046	397.348	469.408
567	Ca_20588	2	2	11.8574	3.33067e-16	gi|502166212|ref|XP_004513824.1|PREDICTED: (+)-neomenthol dehydrogenase-like [Cicer arietinum]	198.11	316.74	325.158	332.99	366.332	324.528	190.008	246.615	212.449	631.585	689.334	505.629	385.079	395.703	412.381	128.697	125.554	118.341	132.744	217.036	213.01	281.652	302.162	265.303	331.994	325.288	313.739	375.571	340.463	333.626	271.463	253.395	252.161	616.818	579.846	609.864	286.27	266.932	252.5	246.742	239.111	248.134	150.412
568	FOXG_05032T0	2	1	13.2896	0	FOXG_05032T0	21.7004	71.8972	56.038	66.1454	94.7684	143.735	26.41	73.2141	42.2891	155.768	133.863	122.758	38.4805	34.6683	35.9475	150.505	162.784	153.475	105.057	141.813	146.052	68.2252	66.6068	59.6598	122.832	129.826	117.083	1132.53	1067.27	1096.09	54.5699	47.6129	50.6434	212.611	215.848	203.077	68.4375	63.0191	55.6391	107	107.523	112.244	44.268
569	FGSG_07116T0	2	1	15.6159	0	FGSG_07116T0	30.3885	35.0112	25.1915	67.5145	76.6844	66.8307	33.234	38.0035	41.602	80.9444	86.556	88.7692	59.0254	52.2832	54.3981	119.736	112.062	102.245	318.787	306.672	327.193	36.4756	38.4343	34.2057	51.0489	58.2496	55.2309	136.297	112.232	134.446	86.5368	83.7456	84.7072	42.8142	40.2395	41.6758	182.934	198.773	202.923	50.1865	51.2324	49.4928	82.8787
570	Ca_14997	2	1	9.6323	0	gi|502095323|ref|XP_004490427.1|PREDICTED: glucose-6-phosphate isomerase 1, chloroplastic-like isoform X1 [Cicer arietinum]	56.8501	67.227	64.3625	39.5712	53.4647	55.1238	31.2768	49.428	25.1507	40.9224	45.6998	36.5544	70.9196	57.4957	91.6188	11.731	17.3325	18.6262	15.9546	19.3991	15.8589	70.6927	61.5927	69.1541	93.6242	78.888	82.1473	0.299498	0.487415	0.15228	0.150824	0	0	63.3481	62.2806	60.5492	0.758042	0.219	0.287607	93.7316	78.7067	79.8064	0
571	Ca_21227	2	1	10.7938	0	gi|502127464|ref|XP_004499721.1|PREDICTED: d-3-phosphoglycerate dehydrogenase-like isoform X2 [Cicer arietinum]	52.3226	54.4677	46.4431	40.6269	45.2388	41.6302	48.8126	53.0311	43.252	73.1824	56.654	56.2676	53.8681	52.6373	52.7099	221.638	225.078	210.398	307.413	300.689	302.025	71.6935	68.4091	59.8162	113.478	114.035	120.808	135.708	113.976	119.565	213.586	212.886	223.792	81.608	81.7377	69.8977	368.364	377.712	347.478	115.972	118.683	109.007	342.322
572	FGSG_00926T0	2	0	11.7725		FGSG_00926T0
573	Ca_15767	2	1	10.1161	0	gi|502146265|ref|XP_004506376.1|PREDICTED: putative quinone-oxidoreductase homolog, chloroplastic-like [Cicer arietinum]	98.2774	68.6318	76.8113	113.719	107.443	123.957	64.3696	74.89	65.9934	83.5969	88.166	90.3391	45.0884	44.0201	38.2062	265.088	269.535	284.409	95.9987	172.597	199.084	35.625	29.3344	24.1754	137.67	136.893	136.298	55.0146	60.0356	59.9044	118.794	120.374	121.902	53.7104	55.9298	58.1239	184.5	170.889	178.075	103.895	97.046	92.6588	39.9297
574	FOXG_08435T0	2	1	11.3325	0	FOXG_08435T0	188.499	200.658	172.886	289.736	294.566	300.392	233.907	262.971	222.379	260.278	185.269	194.713	195.788	199.121	219.463	117.746	116.497	120.626	94.9387	117.007	143.048	171.823	123.489	121.118	313.082	323.762	306.357	222.063	209.926	206.991	426.137	415.605	435.505	283.956	231.381	244.042	741.588	746.916	667.942	182.759	174.129	176.203	297.676
575	Ca_20641	2	1	10.2077	0	gi|357502061|ref|XP_003621319.1|Pentatricopeptide repeat-containing protein [Medicago truncatula] >gi|355496334|gb|AES77537.1| Pentatricopeptide repeat-containing protein [Medicago truncatula]	138.435	135.309	130.165	105.806	112.408	105.434	101.856	116.145	108.943	153.353	166.402	155.152	139.009	137.205	90.274	200.693	149.252	160.769	157.805	163.13	173.877	103.52	101.713	98.9117	267.477	259.211	252.583	709.022	674.081	665.733	618.911	621.889	638.783	125.255	124.744	120.332	578.917	561.278	532.624	118.962	101.178	83.5463	593.127
576	Ca_03042	2	2	20.6263	2.43383e-12	gi|502150782|ref|XP_004508121.1|PREDICTED: cell wall / vacuolar inhibitor of fructosidase 1-like [Cicer arietinum]	116.335	178.163	163.45	99.5782	113.532	136.373	171.137	236.543	206.714	290.76	220.668	182.497	128.501	135.906	137.918	173.382	167.258	175.158	224.071	253.04	292.108	306.873	292.787	262.008	242.82	235.279	222.406	153.897	147.79	136.747	220.59	212.48	226.842	260.44	272.958	249.002	213.749	201.418	194.903	260.08	230.819	255.355	215.768
577	FVEG_10423T0	2	1	16.334	2.22045e-16	FVEG_10423T0	120.081	47.2749	120.05	103.241	73.9463	87.063	20.8444	30.5872	13.9223	166.926	86.8659	88.102	178.798	116.855	205.366	44.5984	97.9579	57.6176	120.597	89.8767	154.434	42.087	30.8016	38.3448	559.984	508.571	492.659	7.94679	4.53233	3.54816	100.161	92.6285	63.2043	294.047	217.627	240.035	169.37	161.202	130.963	301.22	128.875	169.049	45.6382
578	FOXG_11181T0	2	2	10.983	0	FOXG_11181T0	219.053	194.359	197.382	265.45	270.209	263.453	202.127	216.963	217.257	346.774	383.422	361.595	234.377	255.933	264.692	291.1	316.192	292.387	315.572	352.198	370.835	279.671	249.562	239.308	280.612	290.375	274.81	392.242	349.954	379.579	322.092	328.592	329.243	337.803	334.76	330.607	426.419	431.027	401.325	222.105	220.651	215.673	280.212
579	Ca_18271	2	2	12.0235	2.22711e-12	gi|502103321|ref|XP_004492254.1|PREDICTED: uncharacterized protein LOC101500822 isoform X1 [Cicer arietinum]	133.124	169.672	168.652	165.406	137.518	180.568	166.81	208.332	183.703	154.432	120.689	145.469	136.584	75.1985	108.482	142.879	168.894	179.961	204.722	289.191	306.106	105.591	104.343	119.962	265.425	262.76	232.655	184.366	154.678	161.486	278.131	276.178	281.525	173.998	192.099	194.532	297.177	299.273	291.07	139.284	132.599	149.65	186.649
580	Ca_24719	2	2	10.7358	1.58232e-06	gi|502156648|ref|XP_004510578.1|PREDICTED: glutamate receptor 2.9-like [Cicer arietinum]	118.088	109.789	110.285	127.924	128.574	117.483	83.0896	142.294	119.731	183.728	121.218	128.863	109.744	116.822	128.763	108.858	124.574	136.453	140.87	243.015	254.909	111.525	95.2064	101.116	160.258	167.817	161.858	113.719	99.1921	101.132	146.174	148.822	168.653	183.291	181.242	171.942	200.068	184.062	167.808	122.386	124.615	123.998	139.153
581	Ca_09593	2	2	16.6007	0	gi|502140070|ref|XP_004504044.1|PREDICTED: peptidyl-prolyl cis-trans isomerase FKBP16-2, chloroplastic-like isoform X1 [Cicer arietinum]	340.633	226.419	298.869	293.704	306.354	306.482	255.175	274.277	268.693	364.427	379.892	341.349	262.257	275.849	286.91	356.933	382.208	349.109	515.577	540.656	592.161	206.946	207.405	182.52	640.61	607.888	569.789	285.866	254.909	253.14	409.848	399.314	407.804	452.413	452.853	435.075	542.953	568.503	560.748	293.608	277.844	294.814	252.172
582	Ca_06892	2	1	11.2035	0	gi|502084416|ref|XP_004487684.1|PREDICTED: protochlorophyllide reductase, chloroplastic-like [Cicer arietinum]	95.4572	90.602	88.5628	96.129	94.0497	109.679	81.217	82.2077	77.6888	128.292	87.5155	103.348	115.396	108.338	113.095	87.1606	97.8032	104.277	215.149	161.803	175.597	104.476	100.285	88.0053	114.186	106.173	114.599	182.767	168.844	180.858	246.856	217.647	236.02	116.918	122.187	112.662	235.912	221.648	240.023	117.079	109.417	113.403	270.273
583	FOXG_04324T0	2	1	10.1483	2.22045e-16	FOXG_04324T0	30.0402	57.1874	50.8588	31.6605	38.6802	62.5589	36.2454	67.6772	60.8543	71.3128	54.7324	42.8721	22.2827	27.9187	24.4007	86.5818	92.3806	94.602	88.8962	103.95	130.053	19.8623	18.0694	14.7779	94.6323	88.8081	82.1851	135.464	125.659	127.161	132.236	131.847	134.981	83.6928	76.3645	75.0294	173.334	159.482	149.445	40.1058	33.0295	38.1213	89.8571
584	FOXG_09420T0	2	0	10.0153		FOXG_09420T0
585	Ca_26349	2	1	11.3553	0.0107301	gi|502182788|ref|XP_004516996.1|PREDICTED: ATP synthase subunit delta', mitochondrial-like [Cicer arietinum]	0.345944	41.0426	49.0554	38.6209	10.2238	33.2082	62.2099	25.0891	49.9036	7.27518	11.9242	54.1093	29.9314	1.10371	12.1634	8.8562	34.1837	68.1432	92.1798	89.6051	109.671	31.5665	31.3838	56.2978	82.8646	63.0692	59.3755	45.0977	46.5687	58.1949	218.452	159.408	157.913	48.2311	64.6964	110.43	83.1802	92.6306	119.084	59.976	69.063	79.1702	40.088
586	FGSG_04944T0	2	1	10.3217	0	FGSG_04944T0	79.3328	78.6465	76.2423	46.168	48.3171	48.7855	38.6177	46.5646	37.0803	49.8569	39.3497	37.4866	63.1445	62.5099	61.6484	113.352	122.789	116.981	198.892	206.861	211.564	52.4386	52.1499	44.0971	75.7951	73.5327	73.8113	148.335	138.532	144.808	84.8878	86.3405	91.5083	66.636	66.5727	64.7226	84.2525	86.4104	76.9098	64.7613	63.4069	60.0359	185.122
587	Ca_23213	2	1	10.9271	0	gi|502171676|ref|XP_004515081.1|PREDICTED: isocitrate lyase 2-like [Cicer arietinum]	11.2631	10.0075	12.4914	250.461	257.338	220.225	12.28	57.5015	32.9383	267.334	180.62	191.233	60.3599	62.6939	67.6884	215.189	250.064	283.917	1346.11	1871.15	1717.38	7.14973	7.02892	3.22939	177.731	167.619	170.483	182.886	169.268	167.13	588.015	586.038	607.92	63.8001	57.6693	55.3138	2721.97	2649.49	2535.92	56.7361	48.4384	61.5471	387.529
588	Ca_16795	2	1	13.5034	0	gi|502163237|ref|XP_004512771.1|PREDICTED: glutamine synthetase nodule isozyme-like [Cicer arietinum]	79.6363	152.42	157.694	52.1328	53.4498	55.559	39.8185	27.2556	24.3544	63.2976	94.4355	61.2346	86.5507	76.816	100.741	1.63992	3.16288	1.36992	10.7792	29.3985	35.2555	54.7849	46.4559	35.1653	207.462	208.471	196.263	66.7502	61.1463	51.2067	116.583	117.785	109.906	208.956	194.139	197.451	82.478	76.7972	76.1976	68.5349	44.6292	48.4492	70.6505
589	Ca_01237	2	1	13.9513	0	gi|502113611|ref|XP_004494704.1|PREDICTED: hevein-like preproprotein-like [Cicer arietinum]	127.119	110.307	117.159	78.2861	98.5862	85.9551	131.789	145.668	140.828	176.014	184.118	170.489	225.209	234.874	235.885	127.678	137.144	129.983	269.529	302.831	283.422	154.379	142.381	128.714	153.037	146.258	130.573	228.255	213.741	217.921	254.327	257.571	260.343	198.194	201.542	196.129	282.347	253.74	245.941	185.033	168.825	184.058	245.985
590	FOXG_08520T0	2	1	10.7914	0	FOXG_08520T0	173.549	95.0523	161.893	72.3174	42.5423	67.3552	25.4791	56.8138	34.1977	60.353	49.8702	49.3566	56.0094	63.5206	59.2424	0	0	0	1.8658	0	0	32.709	34.3733	24.068	290.778	268.216	248.537	93.4791	75.0928	68.0179	250.622	248.394	231.599	244.371	245.835	244.173	221.856	207.517	175.277	49.194	65.392	40.0468	264.496
591	FVEG_04454T0	2	2	10.7735	0	FVEG_04454T0	286.244	299.19	221.717	99.61	111.252	116.646	287.673	348.768	286.904	125.71	75.5597	124.939	131.042	128.174	141.666	131.918	147.12	151.474	62.6731	72.3623	90.4798	461.197	334.846	366.873	181.727	185.923	175.032	112.13	104.62	108.987	153.612	150.904	168.29	441.389	405.93	419.238	155.025	115.724	118.45	478.214	428.774	446.709	122.565
592	Ca_27349	2	1	10.9787	0	gi|502183208|ref|XP_004517086.1|PREDICTED: aconitate hydratase 2, mitochondrial-like [Cicer arietinum]	32.5898	74.7056	83.855	32.0049	44.6801	41.8376	31.9178	26.2197	21.2789	105.32	139.425	133.978	84.5629	80.108	97.1954	0.520522	1.14819	1.60223	0	1.83473	2.84951	42.0399	37.337	33.6721	88.4463	85.9574	84.5243	109.544	93.4549	93.3492	103.715	107.466	104.825	157.836	138.47	152.132	97.3076	92.3759	87.9847	73.8854	59.4496	48.8588	22.8643
593	FVEG_13077T0	2	1	11.0968	0.000243929	FVEG_13077T0	7.36485	7.0505	8.90989	24.957	1.01609	22.6903	24.8543	0	18.1498	13.6972	0.28488	10.3012	10.1662	0	0	45.7923	50.303	53.7366	123.523	126.51	53.2247	6.30435	8.45562	7.71801	36.6417	35.0263	33.2716	5.41759	4.33324	4.79079	37.1016	31.8961	30.8417	12.971	10.7156	14.6218	42.235	43.6937	43.668	23.6157	26.0987	22.761	33.2885
594	Ca_01433	2	1	14.2123	0	gi|502133261|ref|XP_004501704.1|PREDICTED: nuclear transcription factor Y subunit C-1-like isoform X1 [Cicer arietinum] >gi|502133263|ref|XP_004501705.1| PREDICTED: nuclear transcription factor Y subunit C-1-like isoform X2 [Cicer arietinum]	55.5783	24.7009	49.9021	10.4259	23.514	14.4105	28.948	47.7089	41.9899	24.2912	12.7314	14.6725	69.5669	31.0795	73.1555	110.137	88.5787	88.1918	13.3164	19.3271	19.6054	25.4763	15.7779	14.4453	47.8026	42.372	40.0593	0	0	0	0	0	0	71.1855	77.678	79.5855	0	0	0	64.6013	40.3592	33.1755	0
595	FVEG_03996T0	1	0	5.7442		FVEG_03996T0
596	FOXG_11764T0	1	0	4.7331		FOXG_11764T0
597	FVEG_09399T0	1	0	4.4903		FVEG_09399T0
598	FOXG_00335T0	1	0	5.23		FOXG_00335T0
599	FOXG_07219T0	1	0	4.0374		FOXG_07219T0
600	FOXG_13722T0	1	0	10.6736		FOXG_13722T0
601	FOXG_07790T0	1	1	11.6162	0	FOXG_07790T0	4032.59	3600.18	3343.18	476.481	483.597	479.246	2122.54	2278.92	2179.59	3848.78	4101.44	3854.58	1815.38	1832.69	1970.45	2680.48	2841.44	2552.79	3566.22	4372.33	4271.11	261.39	261.22	241.324	5485.75	5400.29	5350.38	10931.2	9994.27	10496.9	8372.78	8425.47	8559.31	2728	2674.02	2652.92	6035.94	5950.43	5771.77	2619.21	2628.46	2628.91	6115.51
602	FOXG_05637T0	1	0	4.7373		FOXG_05637T0
603	FOXG_11926T0	1	0	5.622		FOXG_11926T0
604	FOXG_06626T0	1	0	8.9614		FOXG_06626T0
605	FGSG_04114T0	1	0	4.5703		FGSG_04114T0
606	FOXG_05538T0	1	0	5.2992		FOXG_05538T0
607	FOXG_12098T0	1	0	4.4799		FOXG_12098T0
608	FVEG_02248T0	1	0	4.3568		FVEG_02248T0
609	FVEG_06319T0	1	0	5.9309		FVEG_06319T0
610	FVEG_07450T0	1	0	4.0704		FVEG_07450T0
611	FVEG_13103T0	1	0	4.3237		FVEG_13103T0
612	Ca_15298	1	1	10.4478	0	gi|502152224|ref|XP_004508824.1|PREDICTED: coatomer subunit alpha-like [Cicer arietinum]	1306.78	1299.66	1271.81	1247.43	1297.39	1321.23	634.947	757.798	618.14	673.785	685.966	639.203	677.766	700.212	709.343	262.616	278.517	294.472	446.434	461.623	356.427	455.925	417.663	389.435	1443.67	1408.2	1396.21	391.579	341.138	330.248	749.388	751.16	755.663	536.994	488.795	503.024	590.081	641.973	575.65	659.588	550.611	544.215	245.776
613	FGSG_07030T0	1	0	4.6525		FGSG_07030T0
614	FOXG_17149T0	1	0	4.6853		FOXG_17149T0
615	FGSG_05131T0	1	0	5.241		FGSG_05131T0
616	FOXG_04897T0	1	0	4.4402		FOXG_04897T0
617	FVEG_03044T0	1	1	5.4917	0	FVEG_03044T0	636.251	577.568	561.145	868.714	870.41	890.462	611.69	674.435	581.155	894.182	819.563	785.173	586.666	568.161	637.073	657.825	673.897	639.196	1044.11	976.773	1017.12	634.436	595.903	553.763	795.197	789.173	762.388	765.181	718.536	714.414	737.584	742.56	763.896	799.98	808.884	773.439	602.454	632.554	565.85	793.806	824.416	828.471	712.02
618	FGSG_13017T0	1	0	12.5738		FGSG_13017T0
619	FVEG_03343T0	1	1	6.7413	0	FVEG_03343T0	249.021	223.607	210.578	297.526	318.388	314.267	131.819	141.326	145.191	89.7309	88.2134	88.6057	199.704	209.649	219.655	19.2924	20.1779	19.762	24.9508	26.8892	26.0644	209.395	197.811	182.117	321.46	338.658	318.232	35.0654	31.0338	32.3855	43.4791	41.8757	45.1861	64.7815	65.8878	64.1005	29.618	32.6809	30.6735	157.754	152.896	152.697	90.0155
620	FGSG_05382T0	1	0	9.8168		FGSG_05382T0
621	Ca_05568	1	1	5.7124	0	gi|357439127|ref|XP_003589840.1|PsAD1 [Medicago truncatula] >gi|355478888|gb|AES60091.1| PsAD1 [Medicago truncatula]	1404.82	1085.01	1108.81	21.261	19.2372	15.5954	732.756	754.389	603.164	1118.13	1218.14	1242	494.319	574.222	232.331	871.34	843.261	711.302	742.902	746.544	785.953	0	0	0	1929.33	1799.28	1910.03	1789.8	1957.13	1728.43	1879.53	2079.09	1945.69	852.964	912.645	993.036	1395.23	1439.45	1354.46	1082.79	1101.98	573.44	1422.89
622	Ca_02700	1	1	5.255	0	gi|502081495|ref|XP_004486880.1|PREDICTED: uncharacterized protein LOC101498979 [Cicer arietinum]	648.227	583.019	591.506	1005.65	1032.74	1066.96	795.67	845.238	818.529	757.483	789.185	793.369	342.085	356.731	281.789	2105.32	1786.69	1728.65	2008.96	2381.55	2470.32	394.253	334.127	304.373	1050.45	1028.7	1007.85	382.366	367.094	371.271	868.305	871.913	900.104	573.785	551.183	526.319	1752.56	1762.58	1636.54	770.402	604.625	601.279	388.252
623	FVEG_05262T0	1	0	5.9803		FVEG_05262T0
624	Ca_18682	1	1	4.5767	0	gi|502126783|ref|XP_004499435.1|PREDICTED: dnaJ homolog subfamily B member 1-like [Cicer arietinum]	415.081	374.567	370.644	631.42	674.679	679.391	466.751	488.254	460.728	544.532	526.855	520.315	464.475	449.89	491.923	320.795	339.019	321.95	468.916	485.823	460.135	472.037	427.785	409.14	489.995	500.27	508.185	424.488	358.906	356.853	552.203	563.481	570.636	385.053	371.274	375.326	757.277	773.162	720.186	649.22	633.519	636.879	448.974
625	FGSG_02174T0	1	0	6.1634		FGSG_02174T0
626	FGSG_06338T0	1	0	4.5389		FGSG_06338T0
627	FVEG_04491T0	1	0	11.7558		FVEG_04491T0
628	FGSG_12037T0	1	1	5.3635	0	FGSG_12037T0	1490.85	1407.36	1392.58	1152.78	1162.8	1175.74	1167.15	1265.88	1232.09	1389.88	1568.61	1442.94	1149.7	1216.88	1232.27	1470.67	1551.88	1401.89	1877.01	2255.96	2225.12	957.382	944.152	871.056	1568.18	1634.06	1565.96	1337.89	1260.14	1338	1875.71	1840.85	1901.53	1294.93	1244.32	1242.19	2234.38	2188.78	2132.28	1024.57	960.881	657.683	1462.7
629	Ca_24281	1	1	8.025	0	gi|502174156|ref|XP_004515450.1|PREDICTED: hevamine-A-like [Cicer arietinum]	415.861	354.671	310.387	533.794	538.681	529.831	358.624	373.824	409.651	822.746	849.532	791.453	370.488	410.109	407.669	512.594	539.193	511.128	430.505	387.579	433.498	819.899	790.846	724.414	378.349	348.664	337.903	445.715	411.083	435.502	375.144	406.739	400.212	792.841	812.945	781.361	377.242	363.015	357.87	923.102	884.973	910.961	373.278
630	FOXG_03313T0	1	0	5.1644		FOXG_03313T0
631	FOXG_17208T0	1	0	4.7941		FOXG_17208T0
632	FVEG_11384T0	1	0	4.7858		FVEG_11384T0
633	FGSG_06637T0	1	1	10.506	0	FGSG_06637T0	666.401	661.745	632.774	669.152	709.441	756.8	1302.15	1467.63	1265.42	1251.47	1667.84	1692	1192.34	1121.88	1018.75	2914.69	3189.71	3123.91	4323.87	4266.96	4179.12	1039.58	1147.81	1298.72	716.27	715.518	676.977	785.454	731.367	748.382	1027.6	1005.95	1026.7	1499.86	1474.68	1503.33	1464.81	1414.84	1324.29	1553.23	1348.66	1395.68	1310.99
634	FGSG_04278T0	1	0	4.8478		FGSG_04278T0
635	Ca_09715	1	1	5.146	2.22045e-16	gi|502099547|ref|XP_004491506.1|PREDICTED: two-pore potassium channel 1-like isoform X1 [Cicer arietinum] >gi|502099551|ref|XP_004491507.1| PREDICTED: two-pore potassium channel 1-like isoform X2 [Cicer arietinum]	284.576	288.953	265.376	286.484	311.54	328.681	288.131	312.122	285.566	340.95	306.903	312.092	291.11	290.571	307.098	388.739	441.064	376.438	563.556	514.318	571.272	305.536	284.778	285.073	334.986	330.12	331.141	362.588	310.776	299.88	380.361	384.2	390.716	269.727	254.604	241.79	468.279	464.512	426.926	312.289	314.444	312.4	388.314
636	FGSG_00772T0	1	0	9.2224		FGSG_00772T0
637	FOXG_09921T0	1	0	4.6456		FOXG_09921T0
638	FOXG_06176T0	1	1	10.0104	0	FOXG_06176T0	49.9109	52.676	44.8761	33.1523	34.7471	36.3591	28.9117	27.2314	27.4898	34.1315	34.5517	34.2371	78.9188	88.2103	91.1005	136.131	152.017	132.99	253.671	257.637	289.929	43.5636	40.9702	39.9236	71.3369	73.0247	72.8005	39.5101	32.8335	36.5737	38.6621	40.4815	39.6109	37.4925	33.4247	31.5445	41.5602	40.0235	36.4287	146.488	141.063	136.827	38.9772
639	Ca_09646	1	1	5.3209	0	gi|502139927|ref|XP_004503974.1|PREDICTED: probable plastid-lipid-associated protein 7, chloroplastic-like [Cicer arietinum]	312.843	310.184	298.054	198.498	210.235	213.671	223.975	254.091	225.781	221.719	208.039	204.958	263.786	269.834	285.936	95.3654	93.9466	91.97	127.994	129.217	130.977	195.677	188.67	180.797	302.898	298.265	303.285	171.885	154.651	156.335	226.157	222.96	232.353	186.973	176.348	168.796	177.405	175.125	167.706	201.138	201.695	205.211	167.696
640	FGSG_02611T0	1	0	5.6687		FGSG_02611T0
641	Ca_22238	1	1	6.4331	0	gi|502102564|ref|XP_004492116.1|PREDICTED: uncharacterized protein LOC101495407 [Cicer arietinum]	519.582	467.318	452.22	2994.26	3169.14	3190.89	773.459	859.788	873.066	2712.86	2826.76	2708.7	351.662	369.654	384.484	3283.68	3495.77	3203.96	2030.61	2143.3	2260.21	909.519	852.177	776.135	773.559	776.718	755.811	786.157	751.294	754.804	571.971	588.44	592.589	1161.41	1184.3	1187.77	983.084	921.864	958.92	2255.96	2238.75	2278.49	581.212
642	Ca_00692	1	1	5.5707	0	gi|502079297|ref|XP_004486216.1|PREDICTED: fumarylacetoacetase-like [Cicer arietinum]	269.076	248.839	248.497	325.067	327.201	324.258	470.984	525.71	495.972	606.4	658.036	603.102	278.623	289.495	231.357	789.004	653.137	746.807	400.41	505.24	533.907	339.076	316.765	332.308	243.284	247.368	244.782	568.681	537.165	521.378	380.041	390.311	385.442	426.645	409.537	392.613	308.416	302.179	276.822	461.812	424.307	335.069	280.058
643	FOXG_04197T0	1	0	4.8834		FOXG_04197T0
644	Ca_11227	1	1	6.6028	0	gi|502144138|ref|XP_004505590.1|PREDICTED: S-norcoclaurine synthase-like [Cicer arietinum]	247.888	224.853	223.831	282.22	302.17	313.904	235.298	261.502	221.112	301.722	284.67	261.846	314.084	299.457	324.427	419.057	430.613	405.366	652.773	629.137	635.044	271.445	251.552	240.165	290.518	287.253	324.222	299.326	251.654	269.594	355.214	363.472	368.667	268.655	248.924	243.627	609.187	605.779	584.531	313.233	323.2	332.315	327.814
645	Ca_22779	1	1	7.1332	0	gi|502084830|ref|XP_004487771.1|PREDICTED: glucan endo-1,3-beta-glucosidase-like [Cicer arietinum] >gi|4883425|emb|CAA10287.2| glucan-endo-1,3-beta-glucosidase [Cicer arietinum]	384.367	351.961	334.756	414.33	425.949	403.567	304.521	338.271	339.749	442.96	485.747	456.68	365.325	379.04	403.167	465.758	520.974	494.63	587.085	603.956	695.363	383.641	369.918	340.642	449.302	452.668	456.976	406.523	358.746	392.904	386.857	400.206	407.291	475.99	457.811	437.921	386.232	390.188	368.926	427.544	392.441	396.123	435
646	FGSG_09241T0	1	1	4.3783	0	FGSG_09241T0	138.6	123.304	122.952	117.914	125.026	123.046	196.312	213.539	202.994	196.415	207.455	190.085	115.678	116.384	115.147	319.633	326.877	327.798	203.17	261.863	287.036	113.63	108.822	109.159	91.5678	93.8706	91.2138	69.3689	65.1105	58.1895	107.463	107.541	105.982	172.951	162.491	153.303	103.28	98.3569	91.0302	151.967	149.646	102.511	52.5401
647	FOXG_01720T0	1	0	4.0802		FOXG_01720T0
648	FGSG_09477T0	1	1	6.1841	3.55271e-15	FGSG_09477T0	316.313	280.381	265.575	234.635	263.798	252.047	241.226	263.136	265.448	311.256	339.942	322.962	269.306	305.423	331.703	177.067	191.743	164.665	269.493	252.192	260.091	234.067	225.939	227.891	308.299	312.732	297.685	305.367	294.876	259.792	402.948	372.922	380.736	282.69	290.367	279.656	351.518	350.204	365.483	252.694	252.158	242.506	325.379
649	FOXG_00685T0	1	0	4.5546		FOXG_00685T0
650	Ca_19247	1	1	4.522	0	gi|502125816|ref|XP_004499075.1|PREDICTED: patatin-2-Kuras 3-like isoform X1 [Cicer arietinum]	305.618	292.619	279.159	265.562	269.732	266.669	177.786	282.078	240.13	289.237	324.039	292.964	329.39	308.539	307.336	82.6157	68.4321	49.2526	68.2464	63.5958	87.072	255.755	240.91	221.96	297.475	308.431	310.047	684.113	616.707	610.481	894.782	860.828	896.943	317.344	297.009	273.641	520.825	530.48	501.438	298.512	303.638	245.127	737.962
651	Ca_02763	1	1	6.1186	0	gi|357454709|ref|XP_003597635.1|60S ribosomal protein L28-1 [Medicago truncatula] >gi|355486683|gb|AES67886.1| 60S ribosomal protein L28-1 [Medicago truncatula]	585.419	520.445	527.85	418.419	427.785	416.676	257.001	280.997	251.066	285.026	264.034	262.938	306.796	294.039	324.748	232.269	272.874	229.058	377.556	356.085	336.576	211.262	208.21	198.553	795.332	763.816	773.791	264.545	235.08	242.6	316.514	305.269	328.374	227.428	223.35	223.149	322.259	298.267	288.202	304.023	284.945	298.017	275.147
652	Ca_09645	1	1	6.1224	0	gi|502139931|ref|XP_004503976.1|PREDICTED: probable serine/threonine-protein kinase kinX-like [Cicer arietinum]	363.599	359.207	327.083	328.705	348.098	365.879	320.454	364.545	308.97	335.8	302.913	284.425	344.217	309.608	367.605	823.645	847.014	791.311	787.483	800.662	867.026	267.271	254.965	236.927	317.45	311.705	347.798	357.78	291.676	299.178	457.559	453.993	467.152	258.506	238.515	244.475	541.288	529.354	489.128	304.229	303.366	314.953	343.28
653	Ca_07657	1	1	7.4387	0	gi|502114557|ref|XP_004494985.1|PREDICTED: 60S ribosomal protein L35-like [Cicer arietinum]	280.912	510.522	502.635	271.166	320.187	303.111	72.3734	59.2788	62.5009	23.3159	33.656	34.5782	63.2288	55.3178	70.2806	13.0995	15.0361	14.1933	7.38165	12.5363	18.2638	84.391	88.6265	79.9667	859.522	834.372	807.874	128.791	116.289	116.497	133.767	127.917	130.654	90.5336	81.3352	83.5567	61.465	59.5307	56.0454	68.4146	57.0349	51.2095	119.289
654	FOXG_16634T0	1	0	5.206		FOXG_16634T0
655	FVEG_02219T0	1	0	5.8172		FVEG_02219T0
656	FOXG_05182T0	1	0	5.976		FOXG_05182T0
657	Ca_14644	1	1	5.4338	4.69624e-14	gi|502091692|ref|XP_004489611.1|PREDICTED: sulfite oxidase-like [Cicer arietinum]	255.454	221.686	217.645	234.881	254.048	244.95	178.631	189.821	174.674	251.914	223.377	236.033	304.021	275.314	329.893	131.142	147.395	128.311	208.308	205.819	196.326	234.894	236.273	226.751	224.433	225.579	226.386	264.53	186.909	207.917	312.029	296.559	318.393	195.143	194.124	185.992	271.864	271.154	257.952	220.257	226.371	226.694	282.824
658	FVEG_08560T0	1	0	4.8147		FVEG_08560T0
659	FVEG_10662T0	1	0	5.8433		FVEG_10662T0
660	FGSG_00801T0	1	1	4.4685	4.44089e-16	FGSG_00801T0	348.791	343.307	318.577	377.901	378.781	393.89	359.98	410.63	377.386	472.295	441.796	446.824	405.248	435.566	439.417	514.869	543.078	548.138	638.868	576.494	634.37	374.515	343.659	316.525	402.202	391.336	382.251	452.025	434.617	458.626	493.703	504.234	494.846	359.464	351.005	321.818	519.53	555.754	494.869	414.638	370.607	361.662	444.502
661	FOXG_06848T0	1	0	5.4647		FOXG_06848T0
662	FGSG_11614T0	1	0	5.8563		FGSG_11614T0
663	Ca_07906	1	1	6.311	0	gi|502079716|ref|XP_004486346.1|PREDICTED: nuclear transcription factor Y subunit B-3-like [Cicer arietinum]	450.097	387.99	392.147	442.337	452.07	457.916	374.063	411.329	370.385	579.058	533.676	530.716	604.829	591.929	635.648	463.419	476.289	453.508	790.783	732.332	735.689	464.491	448.419	425.983	435.715	437.335	447.304	662.476	546.934	552.942	670.363	664.433	659.229	448.671	415.479	431.741	634.385	647.241	596.491	461.474	447.234	443.282	587.135
664	Ca_25524	1	1	4.4713	0	gi|502174951|ref|XP_004515638.1|PREDICTED: uncharacterized protein LOC101507902 [Cicer arietinum]	250.657	227.377	220.87	229.123	225.836	251.835	181.98	191.525	186.705	245.391	209.032	210.37	231.563	244.03	259.945	140.059	144.817	142.445	245.131	240.85	229.304	238.034	215.848	196.777	190.293	184.552	191.633	288.861	262.426	257.596	314.519	316.841	315.441	248.747	246.802	224.75	303.893	303.333	273.993	239.489	230.793	227.275	336.363
665	FOXG_17035T0	1	0	4.4333		FOXG_17035T0
666	FOXG_13510T0	1	1	4.7478	0	FOXG_13510T0	439.236	407.934	390.636	541.619	546.021	528.459	316.107	334.877	345.378	561.845	579.941	574.568	509.761	522.277	539.137	368.621	371.23	378.213	364.461	365.845	381.888	441.332	420.933	401.87	372.803	388.982	377.358	621.646	593.751	589.31	622.147	638.977	648.439	472.79	461.353	458.973	534.684	509.668	488.561	397.224	380.468	405.481	531.276
667	FVEG_06553T0	1	0	4.9929		FVEG_06553T0
668	Ca_07154	1	1	4.5215	2.16129e-07	gi|502108066|ref|XP_004493380.1|PREDICTED: peroxisome biogenesis protein 6-like [Cicer arietinum]	275.661	305.67	291.811	394.548	388.379	427.764	284.944	295.511	272.609	201.16	262.452	278.003	318.168	211.594	257.023	216.626	255.261	252.189	322.724	309.034	305.413	204.971	239.405	252.463	304.266	289.609	288.574	258.489	224.154	242.052	308.544	309.204	325.186	235.987	226.538	233.312	312.179	306.241	282.901	311.318	293.01	297.846	287.867
669	FOXG_10527T0	1	1	5.1282	0	FOXG_10527T0	177.505	155.807	148.112	173.345	176.489	169.151	125.069	142.689	134.419	122.57	144.754	129.001	91.8394	83.1923	88.9577	264.896	278.683	277.81	103.582	155.492	176.545	69.2867	62.1663	60.7833	190.997	193.984	200.314	59.8336	62.7176	58.7883	84.9035	91.1135	89.6422	117.891	102.127	93.8728	84.8285	90.835	82.4204	115.975	127.813	124.624	54.5543
670	FOXG_03020T0	1	1	5.9538	0	FOXG_03020T0	245.427	288.992	264.115	353.312	350.808	371.94	332.489	357.001	334.406	298.28	392.074	420.084	347.727	283.905	296.537	540.961	661.222	672.818	1480.94	1429.92	1396.73	246.952	285.356	320.17	340.784	352.066	339.373	309.943	252.516	281.31	297.294	294.382	311.728	312.107	303.642	306.255	487.255	458.487	451.682	491.897	451.988	460.751	259.126
671	FGSG_06166T0	1	1	4.3998	0	FGSG_06166T0	221.25	219.432	211.461	276.888	281.613	277.336	222.601	237.808	231.153	244.011	287.499	260.277	143.093	146.458	131.284	436.951	469.784	417.521	458.592	568.825	558.115	189.48	193.002	190.92	338.434	350.669	340.405	474.723	443.266	456.038	429.777	421.252	446.282	351.238	318.069	328.586	469.263	447.604	453.065	271.86	256.447	175.54	239.091
672	FGSG_13507T0	1	0	5.3348		FGSG_13507T0
673	FGSG_04655T0	1	1	12.1094	4.86256e-08	FGSG_04655T0	280.488	197.731	225.687	235.737	198.113	242.602	199.794	241.722	230.339	242.342	226.081	222.31	219.795	195.459	191.2	80.8802	70.0471	107.292	85.2973	195.363	183.408	209.734	137.2	124.269	290.32	284.811	311.67	181.227	186.916	203.72	280.491	287.292	308.408	238.817	196.061	200.925	236.235	241.06	227.487	196.899	163.337	182.505	198.691
674	Ca_24474	1	1	5.1164	0	gi|502179750|ref|XP_004516489.1|PREDICTED: uncharacterized protein At2g37660, chloroplastic-like [Cicer arietinum]	136.902	140.318	133.761	142.388	136.992	154.658	124.128	130.122	124.995	127.809	140.703	126.111	98.9125	105.973	115.895	207.2	216.632	190.229	252.708	232.963	252.137	108.044	96.4994	89.5191	165.968	175.079	171.004	171.355	148.931	143.055	197.871	196.728	205.892	123.286	118.438	110.135	205.255	216.554	212.396	140.882	144.938	149.637	149.206
675	FOXG_07007T0	1	1	4.6901	1.11022e-16	FOXG_07007T0	314.754	314.992	297.537	267.585	287.857	284.425	266.033	299.478	270.001	326.965	303.745	299.441	340.671	320.147	347.323	272.687	302.525	287.943	494.503	472.301	470.823	339.067	311.898	300.823	278.985	282.645	267.922	297.447	265.141	262.346	368.138	361.404	359.294	278.403	282.827	278.568	424.458	424.632	412.708	321.228	324.097	321.19	335.276
676	Ca_08547	1	1	4.738	6.92022e-11	gi|502140836|ref|XP_004504354.1|PREDICTED: beta-galactosidase 9-like [Cicer arietinum]	312.081	331.779	314.224	326.311	318.139	329.817	268.391	282.26	270.857	308.623	330.696	321.025	295.752	269.483	310.077	303.191	318.971	334.374	422.456	421.738	398.892	284.49	276.153	273.428	366.188	348.934	347.126	328.079	254.835	256.661	354.837	351.949	362.792	286.728	288.079	300.12	391.433	412.446	369.477	314.666	276.118	280.732	294.965
677	Ca_04621	1	1	4.7739	0	gi|502119876|ref|XP_004496765.1|PREDICTED: RAN GTPase-activating protein 2-like [Cicer arietinum]	351.288	357.267	353.075	338.329	348.57	357.383	274.571	319.325	307.43	408.67	381.639	383.012	415.934	376.786	424.581	297.513	277.54	286.708	410.683	394.132	417.017	340.906	315.029	342.804	340.59	345.713	337.963	461.494	417.769	420.755	564.619	566.332	573.445	389.665	370.351	370.907	530.345	548.835	505.231	367.568	363.609	373.65	533.071
678	FVEG_00224T0	1	1	5.6086	4.44089e-16	FVEG_00224T0	396.944	375.692	373.309	387.964	398.672	382.979	320.483	340.62	319.367	441.214	417.482	415.595	378.682	338.004	394.457	612.753	672.147	616.768	762.879	726.994	741.517	320.219	313.098	312.049	452.914	442.506	434.651	492.059	372.286	390.547	426.821	425.126	459.013	426.775	432.269	425.599	502.461	469.39	473.691	426.439	418.149	424.201	433.581
679	FGSG_05390T0	1	0	4.3881		FGSG_05390T0
680	FGSG_07803T0	1	1	5.8451	0	FGSG_07803T0	177.453	178.242	273.505	82.2485	104.36	80.9193	401.264	319.134	367.364	429.688	541.426	415.742	256.602	282.382	300.657	588.043	604.506	555.347	456.051	502.172	543.929	275.548	279.584	242.444	337.519	316.779	305.586	486.338	446.227	444.732	722.759	705.998	684.019	673.654	604.445	611.137	823.628	801.537	737.231	242.327	197.531	210.816	398.757
681	Ca_21793	1	1	10.2922	1.22125e-15	gi|502097671|ref|XP_004491049.1|PREDICTED: probable leucine-rich repeat receptor-like serine/threonine-protein kinase At3g14840-like [Cicer arietinum]	535.063	541.649	478.696	552.117	556.083	561.432	550.448	685.832	566.416	697.259	396.57	510.604	446.326	450.79	489.793	179.954	204.476	207.563	250.615	434.101	425.207	361.749	250.067	290.108	674.224	707.938	685.592	1093.06	1014.79	1012.13	978.922	990.703	1013.7	733.699	638.361	665.909	1156.7	1115.76	1054.2	365.064	346.314	361.532	812.898
682	FOXG_00035T0	1	1	5.9794	0	FOXG_00035T0	259.46	244.601	232.723	225.455	223.437	228.516	180.343	213.23	189.833	239.378	207.728	214.39	216.926	208.535	235.613	104.801	112.084	95.3481	170.964	162.311	165.323	188.826	183.34	166.646	258.872	266.888	269.621	277.154	242.285	232.933	326.892	305.703	315.267	249.738	239.514	246.272	307.376	307.437	291.889	228.943	220.505	221.571	252.654
683	FOXG_02438T0	1	0	5.4853		FOXG_02438T0
684	FOXG_09102T0	1	1	5.7902	0	FOXG_09102T0	99.7795	97.3688	86.431	96.5387	103.49	101.443	93.4576	103.947	91.1328	124.441	124.901	120.755	106.384	101.788	118.476	119.9	122.953	114.474	195.426	199.762	221.238	93.5395	93.6251	90.7331	165.862	163.021	183.771	311.887	266.922	274.375	169.374	165.361	171.723	148.964	133.424	133.621	134.699	149.551	127.306	105.538	106.471	111.939	228.942
685	FVEG_04761T0	1	0	5.0777		FVEG_04761T0
686	Ca_26217	1	1	5.0107	0	gi|502169106|ref|XP_004514537.1|PREDICTED: acetyl-coenzyme A carboxylase carboxyl transferase subunit alpha, chloroplastic-like [Cicer arietinum]	351.343	316.472	299.642	289.201	295.066	301.92	261.751	272.332	272.265	326.713	363.242	350.086	339.136	349.427	366.244	94.6655	106.637	98.657	148.727	227.415	213.326	280.481	263.093	244.476	386.494	386.137	372.964	376.674	341.978	370.985	533.807	531.318	542.486	340.734	337.004	333.353	498.94	496.479	488.437	267.355	246.716	264.368	469.099
687	FOXG_10425T0	1	0	5.5003		FOXG_10425T0
688	FOXG_06598T0	1	0	5.0167		FOXG_06598T0
689	FGSG_06366T0	1	0	5.7942		FGSG_06366T0
690	FVEG_06717T0	1	0	5.9413		FVEG_06717T0
691	Ca_26048	1	1	6.3475	0	gi|502178085|ref|XP_004516176.1|PREDICTED: annexin D1-like isoform X1 [Cicer arietinum] >gi|502178090|ref|XP_004516177.1| PREDICTED: annexin D1-like isoform X2 [Cicer arietinum] >gi|502178095|ref|XP_004516178.1| PREDICTED: annexin D1-like isoform X3 [Cicer arietinum]	85.9619	81.7774	80.7018	100.284	89.3602	77.5356	59.4709	104.374	80.663	185.48	155.043	151.895	163.386	154.134	166.272	6.60995	8.39091	7.13211	11.6934	30.5513	25.4037	91.1835	81.8962	80.3055	178.23	178.676	176.751	446.713	427.945	413.101	472.231	465.873	500.216	215.231	218.065	208.771	379.291	367.348	353.056	64.9119	60.3334	59.7912	272.307
692	Ca_21949	1	1	6.5405	0	gi|502146722|ref|XP_004506578.1|PREDICTED: hsp70-binding protein 1-like [Cicer arietinum]	57.1164	55.995	51.5735	43.3419	46.0152	37.7813	35.0778	55.4088	50.7408	57.9206	69.8323	63.5044	98.2333	95.833	99.8414	227.578	252.741	233.739	125.925	148.537	161.796	51.8991	51.4875	47.2118	55.1156	57.1163	54.0785	43.5452	39.888	41.2003	41.3901	44.1105	46.2665	54.6101	49.7624	50.2385	62.4151	57.505	53.341	72.304	75.7119	62.9977	31.1493
693	FVEG_03742T0	1	1	4.4867	0	FVEG_03742T0	35.005	54.9856	49.8952	119.342	107.573	129.325	67.5431	81.3703	71.3088	50.215	83.6097	83.2922	58.1402	36.0006	35.4611	286.059	350.372	366.38	743.142	710.39	726.248	45.7103	60.4174	62.6812	180.806	182.856	178.762	28.9664	25.6771	25.8731	170.042	172.407	173.023	110.79	106.54	107.215	498.937	497.812	469.828	155.677	149.923	147.936	202.877
694	FVEG_05028T0	1	1	6.4516	4.04343e-13	FVEG_05028T0	318.666	288.683	283.157	306.754	306.549	290.332	231.282	250.977	249.631	270.537	308.932	289.278	277.994	270.417	265.498	185.744	200.57	185.616	153.213	204.58	209.103	177.231	178.033	155.572	341.843	346.265	324.532	442.285	418.96	440.063	448.542	451.335	462.196	339.352	303.287	300.37	413.122	411.48	397.996	265.999	230.573	126.892	408.748
695	Ca_08350	1	1	6.9204	0	gi|502118113|ref|XP_004496107.1|PREDICTED: charged multivesicular body protein 5-like isoform X2 [Cicer arietinum]	228.124	188.32	187.889	201.043	205.436	202.871	183.721	164.408	176.549	226.337	248.625	213.577	140.184	156.726	158.118	508.887	536.751	518.164	442.578	556.331	555.629	165.457	153.551	138.167	309.812	291.862	282.68	219.333	197.066	219.058	236.843	245.18	243.211	228.042	232.661	224.259	337.418	332.476	322.048	160.575	142.248	153.034	203.519
696	FOXG_02570T0	1	1	4.6611	0	FOXG_02570T0	592.278	573.113	540.548	447.996	439.442	433.579	588.537	647.639	611.142	637.727	700.773	680.112	540.615	527.191	438.256	246.219	176.668	192.34	126.407	177.616	176.722	391.036	379.906	324.248	305.456	322.582	299.654	465.256	432.182	420.767	732.035	727.412	756.882	373.574	356.647	346.594	599.98	593.108	556.484	163.797	137.993	149.719	302.02
697	FOXG_03397T0	1	0	4.4886		FOXG_03397T0
698	FGSG_03432T0	1	0	4.6478		FGSG_03432T0
699	FVEG_10792T0	1	1	6.0124	8.07805e-08	FVEG_10792T0	31.8614	101.714	113.15	160.759	95.2963	180.834	143.739	77.5542	133.806	62.4972	67.4741	161.543	81.3128	13.6302	38.6943	58.2991	96.6807	107.156	155.632	141.082	126.796	45.3868	54.2189	93.3523	365.631	334.501	325.842	105.848	78.0719	94.1513	315.454	275.233	277.14	163.111	179.356	235.611	364.989	365.521	410.421	149.906	159.385	182.366	168.448
700	FOXG_13411T0	1	1	5.5085	0	FOXG_13411T0	406.246	203.605	400.788	263.858	315.475	378.14	191.466	192.285	220.788	295.583	457.932	278.067	128.904	139.795	143.072	600.725	614.344	548.994	566.779	560.596	628.917	141.097	139.944	134.32	706.587	730.217	697.865	223.665	185.649	167.259	136.586	123.574	119.767	395.573	411.719	429.986	101.343	100.703	95.0144	143.919	152.702	172.915	19.959
701	FOXG_05162T0	1	1	5.0833	0	FOXG_05162T0	224.664	211.052	187.963	232.799	238.565	248.859	170.295	214.652	176.384	201.583	219.325	211.989	211.3	199.263	180.597	43.7454	32.7648	38.7435	45.3596	49.527	46.2286	174.96	171.028	161.74	162.178	154.409	154.23	256.367	244.932	240.96	338.07	339.054	345.63	236.075	239.266	227.169	288.856	271.505	264.211	184.078	183.706	143.171	271.926
702	FOXG_14624T0	1	0	5.2071		FOXG_14624T0
703	FOXG_12128T0	1	0	5.0659		FOXG_12128T0
704	FOXG_01191T0	1	0	5.7574		FOXG_01191T0
705	FOXG_13027T0	1	1	5.9633	0	FOXG_13027T0	157.87	155.024	144.809	151.12	161.16	136.448	136.077	178.874	136.254	307.534	209.306	218.33	187.525	181.086	184.831	7.06072	7.95742	7.44456	15.3107	41.4643	25.2625	92.3231	93.055	88.5267	131.394	145.906	132.38	314.759	292.194	303.148	328.319	336.439	357.24	275.948	249.7	271.092	328.697	322.277	293.29	99.5194	91.968	100.609	299.179
706	Ca_14292	1	1	4.6383	0	gi|502169994|ref|XP_004514733.1|PREDICTED: uncharacterized protein LOC101503488 [Cicer arietinum]	277.589	272.114	247.631	564.888	576.296	598.081	305.14	339.777	293.409	378.759	291.56	253.797	116.586	126.183	141.767	395.568	390.318	420.246	252.569	302.894	383.542	197.561	173.483	171.101	543.737	524.881	483.474	217.27	210.765	199.802	308.012	295.204	327.938	359.12	337.845	351.879	357.522	334.524	320.948	190.419	171.224	208.365	102.444
707	Ca_09661	1	1	5.0161	1.65301e-12	gi|502139889|ref|XP_004503955.1|PREDICTED: WD repeat-containing protein 44-like isoform X2 [Cicer arietinum]	346.562	353.612	319.796	271.896	292.648	292.819	344.23	341.277	371.052	378.666	416.465	413.115	314.23	296.97	251.95	276.91	171.654	159.963	153.013	229.832	203.754	263.889	221.044	193.628	338.577	333.326	321.967	482.197	447.365	441.079	453.518	458.973	483.706	364.266	366.024	343.765	472.174	453	435.125	223.245	168.904	170.975	345.679
708	Ca_11628	1	1	6.3508	0	gi|363814437|ref|NP_001242853.1|uncharacterized protein LOC100801269 precursor [Glycine max] >gi|255640987|gb|ACU20773.1| unknown [Glycine max]	134.955	118.378	123.319	136.774	146.466	139.309	55.2558	94.8977	73.6265	106.099	84.8773	74.9388	104.203	106.064	113.895	276.124	288.11	248.227	405.722	388.655	404.704	87.6541	90.2782	85.9794	153.652	157.856	136.351	107.906	101.964	98.452	109.177	112.409	114.478	106.552	100.119	100.642	132.975	153.048	143.17	141.421	144.923	130.273	95.7994
709	FOXG_10154T0	1	0	5.9991		FOXG_10154T0
710	FOXG_03776T0	1	0	5.3947		FOXG_03776T0
711	FGSG_05204T0	1	0	4.1386		FGSG_05204T0
712	Ca_05791	1	1	7.6868	1.33227e-15	gi|502139142|ref|XP_004503660.1|PREDICTED: reticulon-like protein B2-like [Cicer arietinum]	109.009	213.539	206.876	219.572	133.243	115.725	258.392	443.36	368.87	528.215	376.989	326.47	219.264	224.17	246.732	171.42	182.565	166.475	90.6799	133.262	138.481	162.894	131.881	123.594	179.695	180.554	167.337	377.364	328.271	340.406	632.014	636.416	606.733	481.921	472.209	455.992	606.398	569.128	536.067	383.382	390.479	404.475	233.31
713	FGSG_08336T0	1	0	5.655		FGSG_08336T0
714	FGSG_06727T0	1	0	5.9933		FGSG_06727T0
715	FGSG_10694T0	1	0	5.6859		FGSG_10694T0
716	FVEG_00133T0	1	0	4.5239		FVEG_00133T0
717	FGSG_00573T0	1	0	4.7477		FGSG_00573T0
718	FOXG_08773T0	1	0	4.9252		FOXG_08773T0
719	Ca_09231	1	1	5.6107	0	gi|502153014|ref|XP_004509187.1|PREDICTED: uncharacterized protein LOC101489677 isoform X1 [Cicer arietinum] >gi|502153021|ref|XP_004509188.1| PREDICTED: uncharacterized protein LOC101489677 isoform X2 [Cicer arietinum]	168.849	177.172	166.409	171.434	160.858	170.249	152.368	155.527	134.89	232.938	206.153	212.795	274.79	231.964	280.045	180.584	208.585	209.196	342.998	326.319	361.15	173.932	162.979	152.308	184.031	169.059	167.896	346.502	308.143	320.098	322.065	310.602	324.389	229.663	233.024	235.056	306.032	284.544	292.21	142.211	134.83	131.702	242.842
720	FVEG_01031T0	1	0	5.7995		FVEG_01031T0
721	FVEG_01474T0	1	0	4.5022		FVEG_01474T0
722	FVEG_12954T0	1	1	5.2594	0	FVEG_12954T0	206.868	182.982	158.403	122.879	134.292	129.938	183.29	181.019	182.665	186.861	192.141	197.403	156.151	162.758	162.06	243.1	251.251	248.07	281.181	261.278	265.841	125.859	122.72	104.802	169.731	154.207	148.167	91.1608	90.632	84.2926	162.91	151.948	161.764	213.906	219.699	197.08	107.629	114.374	116.703	166.59	158.596	172.212	117.453
723	FVEG_00458T0	1	0	5.5798		FVEG_00458T0
724	FOXG_11513T0	1	1	5.8884	3.33067e-16	FOXG_11513T0	305.261	206.046	290.022	258.101	271.289	278.757	218.03	331.521	289.815	267.236	187.832	187.077	152.657	155.782	173.547	72.6086	73.3936	63.4774	97.4201	153.424	158.089	131.598	103.269	112.474	276.274	268.117	284.434	161.533	157.312	153.525	320.127	303.13	322.665	225.566	187.619	199.139	273.117	244.521	237.091	131.341	128.428	129.953	108.397
725	FOXG_11428T0	1	0	4.2944		FOXG_11428T0
726	Ca_02964	1	1	5.2881	0	gi|502150944|ref|XP_004508201.1|PREDICTED: dynein light chain 2, cytoplasmic-like [Cicer arietinum]	139.241	134.05	122.118	86.866	86.0175	87.3009	81.0096	89.0466	88.5238	166.258	179.452	180.062	129.703	128.335	135.907	159.939	175.536	163.058	222.673	220.006	217.389	100.815	93.8189	93.1493	143.449	150.741	137.978	267.097	250.183	231.54	199.727	196.2	199.494	151.519	157.59	160.284	207.147	191.56	181.616	119.917	115.618	116.071	220.768
727	FOXG_02530T0	1	0	5.1731		FOXG_02530T0
728	FVEG_11785T0	1	0	5.0314		FVEG_11785T0
729	FVEG_05098T0	1	0	5.7904		FVEG_05098T0
730	FGSG_12200T0	1	0	6.0957		FGSG_12200T0
731	FGSG_07103T0	1	0	4.64		FGSG_07103T0
732	Ca_05536	1	1	9.2844	0	gi|502120661|ref|XP_004497039.1|PREDICTED: putative uncharacterized protein DDB_G0271606-like isoform X1 [Cicer arietinum] >gi|502120663|ref|XP_004497040.1| PREDICTED: putative uncharacterized protein DDB_G0271606-like isoform X2 [Cicer arietinum]	138.673	143.876	143.297	183.526	188.264	180.726	132.996	149.972	131.115	208.678	182.418	183.2	155.148	143.949	163.321	476.077	546.63	493.484	615.8	602.433	618.688	140.38	133.636	128.995	176.652	153.004	162.937	301.934	267.771	258.098	149.476	153.347	161.832	206.592	191.958	189.11	211.133	215.872	198.213	226.129	218.532	209.775	122.566
733	FVEG_06950T0	1	1	4.7638	0	FVEG_06950T0	130.667	116.099	118.86	135.266	130.722	131.107	115.066	136.289	122.906	142.591	148.456	152.226	133.664	113.151	90.7151	27.7968	23.7237	21.5851	35.4408	63.8149	53.6405	129.677	125.756	123.164	193.776	198.849	190.39	91.8676	89.274	88.3006	156.761	157.254	167.209	236.83	237.779	231.675	163.088	164.362	153.441	122.255	126.626	136.252	168.913
734	FVEG_02155T0	1	1	5.6183	0	FVEG_02155T0	33.8792	29.9502	29.8795	124.181	131.324	128.944	50.2985	53.6794	56.1503	195.004	211.967	216.332	80.6906	80.4569	88.5331	2.38976	2.18433	2.3484	5.30299	3.82129	4.89336	81.6462	79.9641	77.2897	18.5893	15.8475	15.7378	358.352	331.352	326.571	52.1209	50.3009	49.1923	74.8936	73.6356	74.6618	54.7612	44.2662	40.9824	18.3998	21.0928	18.3715	68.1525
735	Ca_05737	1	1	11.4384	1.11022e-16	gi|502139333|ref|XP_004503731.1|PREDICTED: probable glutathione peroxidase 8-like [Cicer arietinum]	353.879	366.125	359.217	469.636	442.847	465.882	396.188	396.154	376.971	415.947	424.922	401.654	484.289	455.88	510.085	297.381	339.876	337.074	541.054	544.987	573.866	368.114	357.039	333.964	410.036	403.87	406.293	371.667	301.461	307.023	526.596	527.05	526.374	293.928	289.745	301.069	585.782	596.064	566.218	397.086	379.862	381.224	406.591
736	FGSG_09467T0	1	0	6.0011		FGSG_09467T0
737	FVEG_02326T0	1	1	5.2576	3.33067e-16	FVEG_02326T0	100.002	85.3036	89.9032	70.4441	77.7436	72.7403	112.85	121.3	116.088	123.221	132.166	132.919	100.477	108.328	76.5795	94.7594	67.9724	60.527	65.7784	91.7519	91.9926	92.7918	77.1503	82.8728	105.665	105.115	106.315	271.392	258.892	259.733	205.17	197.06	209.67	129.883	120.746	115.941	189.233	180.28	171.381	88.4277	68.3463	62.6662	179.477
738	FGSG_05892T0	1	1	5.0611	0	FGSG_05892T0	156.146	133.166	139.466	108.961	95.406	96.2272	47.8814	64.5191	57.3038	168.274	185.761	176.741	45.8853	54.3383	57.5236	104.354	105.707	111.444	36.2442	69.8893	59.9399	25.1299	22.4827	18.4377	254.081	269.83	262.377	135.201	131.443	124.409	232.919	234.754	237.373	231.152	235.087	240.628	283.878	264.666	257.233	154.236	151.328	127.762	114.89
739	Ca_16337	1	1	4.4247	5.19584e-14	gi|502143739|ref|XP_004505448.1|PREDICTED: electron transfer flavoprotein subunit alpha, mitochondrial-like [Cicer arietinum]	88.5031	89.9403	85.9896	116.708	110.679	103.072	71.3828	81.9537	82.8846	72.6127	90.9869	86.0742	76.5507	73.3013	49.4434	202.452	182.681	178.117	120.832	153.485	166.025	96.4876	88.7696	80.3357	131.185	137.347	130.883	146.62	130.062	132.936	144.28	140.077	146.115	109.237	93.048	97.9078	137.602	141.55	131.084	66.7895	64.8516	63.9764	128.907
740	FOXG_04626T0	1	0	5.4459		FOXG_04626T0
741	FOXG_08036T0	1	0	5.6527		FOXG_08036T0
742	FOXG_15468T0	1	0	5.1402		FOXG_15468T0
743	FVEG_02665T0	1	0	4.8585		FVEG_02665T0
744	FVEG_07440T0	1	0	4.6586		FVEG_07440T0
745	FOXG_00823T0	1	1	4.5481	1.01404e-06	FOXG_00823T0	17.1142	94.5586	100.079	79.3399	72.2314	89.1964	105.186	88.9056	110.646	41.7835	83.9264	104.03	79.6551	18.9059	71.8628	40.6347	96.2515	134.179	493.29	481.929	521.197	46.3861	47.8956	75.9002	153.666	152.912	157.089	64.0916	67.1461	83.0621	185.396	184.424	190.973	74.1136	95.0964	93.3417	238.58	251.953	268.817	109.29	122.767	127.913	107.251
746	FOXG_06169T0	1	1	4.6246	0	FOXG_06169T0	102.941	95.6421	101.66	62.9998	68.4915	68.2329	28.8323	32.4803	27.4035	21.3751	32.4369	31.1761	26.0378	23.7821	24.3645	12.3002	22.8667	19.6405	22.5229	21.3092	23.2095	10.9873	12.0168	16.0548	149.011	156.656	143.09	305.992	291.321	300.521	41.237	42.8168	43.3533	60.0579	57.5812	58.2845	29.9007	26.3231	28.4189	38.5863	34.9823	34.4343	144.035
747	FGSG_06401T0	1	1	5.0668	0	FGSG_06401T0	35.8686	37.5305	32.1237	35.6493	45.9115	48.3722	30.1651	34.9196	25.0941	58.24	53.6388	43.9282	92.5928	77.6847	90.7296	149.981	151.957	141.844	110.17	109.221	133.338	51.1205	50.6419	46.121	42.594	38.7453	50.6132	66.5172	62.274	67.0043	72.2397	71.2935	76.5004	49.8012	43.4294	46.6002	94.6031	93.4491	78.8412	125.539	124.853	125.526	60.6075
748	Ca_05242	1	1	5.5488	0	gi|502142077|ref|XP_004504781.1|PREDICTED: uncharacterized protein LOC101492571 isoform X1 [Cicer arietinum]	152.553	148.234	135.636	139.945	153.323	149.434	135.95	150.991	151.23	161.383	167.599	167.861	145.145	154.74	157.743	377.829	406.846	371.826	699.805	651.806	683.711	102.142	99.8525	90.7592	174.236	183.767	179.04	181.234	173.838	156.16	257.565	256.146	264.851	159.219	159.777	158.563	308.239	290.331	285.329	160.632	160.589	172.737	145.542
749	Ca_26907	1	1	5.5718	0	gi|502160504|ref|XP_004511767.1|PREDICTED: uncharacterized protein LOC101498686 [Cicer arietinum]	153.901	139.414	137.237	96.597	94.7561	105.206	121.563	125.907	110.351	225.04	189.631	187.626	260.52	272.122	285.669	82.923	74.0457	68.2846	196.345	178.468	179.127	148.381	143.287	129.491	137.44	135.089	146.348	258.028	237.73	240.555	332.63	339.034	341.066	211.637	215.097	190.742	373.656	352.518	331.339	151.977	144.119	147.846	360.096
750	Ca_11442	1	1	11.4706	1.11022e-16	gi|502162286|ref|XP_004512453.1|PREDICTED: DEAD-box ATP-dependent RNA helicase 5-like [Cicer arietinum]	376.04	326.885	307.327	193.792	182.363	183.483	241.154	242.151	241.98	270.355	307.377	291.273	261.628	274.686	290.006	93.5597	111.282	112.966	134.952	207.081	169.034	236.437	226.997	204.083	217.478	221.588	208.01	184.822	166.911	178.153	254.814	249.219	261.045	202.814	205.944	212.441	248.338	238.149	228.38	160.736	157.277	159.616	180.444
751	FVEG_05070T0	1	1	5.3131	0	FVEG_05070T0	23.5906	30.1998	33.4297	63.5986	67.18	69.2843	12.9584	19.0099	16.7448	64.3667	67.9737	61.317	40.587	37.851	45.6577	77.873	78.2833	84.0582	73.7785	71.6982	69.903	57.0671	51.7294	53.8953	30.452	32.5948	31.6408	388.831	369.509	348.181	52.9689	48.5318	56.6012	74.6793	74.8929	71.6769	64.4682	51.7088	57.7657	73.2603	77.4546	75.1436	43.8521
752	Ca_20132	1	1	5.0774	0	gi|502122149|ref|XP_004497603.1|PREDICTED: phytosulfokines 2-like [Cicer arietinum]	163.173	154.946	161.013	63.4833	68.4446	73.4683	111.725	114.05	122.067	176.837	173.726	151.074	158.687	178.546	174.177	16.8451	21.228	17.9521	60.403	63.442	50.5144	96.3664	85.137	78.6026	167.759	162.076	156.769	232.949	222.466	222.626	279.324	273.425	275.123	160.264	165.529	159.074	189.469	164.85	155.708	111.627	97.9812	100.803	234.696
753	Ca_01587	1	1	5.9462	0	gi|502132787|ref|XP_004501528.1|PREDICTED: adenine phosphoribosyltransferase 1, chloroplastic-like isoform X4 [Cicer arietinum]	51.4951	108.387	98.9844	55.8435	53.8608	60.3772	60.7997	95.8714	51.0342	74.9573	95.8379	90.0992	63.7052	65.0679	75.1763	6.14238	4.17238	5.10112	18.4593	26.1796	37.5332	43.8382	46.3196	37.9433	105.267	102.023	99.9379	165.607	150.353	145.325	121.904	119.342	116.826	136.694	131.171	137.214	125.551	119.55	110.843	87.216	72.4437	70.1571	114.397
754	Ca_13466	1	1	5.3432	0	gi|502147690|ref|XP_004506878.1|PREDICTED: S-norcoclaurine synthase 1-like [Cicer arietinum]	132.131	124.268	101.885	122.178	115.982	119.233	108.703	97.7943	99.6111	118.089	122.058	111.01	38.7258	41.4988	39.6717	284.706	312.622	283.391	206.275	202.737	206.12	61.5106	53.5806	44.4024	199.507	189.134	196.594	210.08	182.53	198.01	194.561	210.731	200.976	98.5267	99.9725	96.5727	263.08	251.074	249.764	121.004	108.196	108.416	84.9461
755	FVEG_08688T0	1	1	5.0364	0	FVEG_08688T0	222.017	191.235	186.293	43.5776	46.8601	52.1638	302.3	325.185	310.061	40.2543	39.4344	41.9151	116.041	118.872	124.349	200.033	199.559	185.358	4.13994	5.19648	3.05326	848.106	784.792	724.154	50.6303	51.1847	50.641	5.84019	8.23286	5.43911	0	0	0	306.862	288.213	282.607	0.953793	0.920453	1.24338	812.587	764.439	785.869	0
756	FGSG_03439T0	1	0	5.349		FGSG_03439T0
757	FGSG_13865T0	1	0	4.8064		FGSG_13865T0
758	FVEG_07650T0	1	0	4.9638		FVEG_07650T0
759	FGSG_10663T0	1	0	4.7212		FGSG_10663T0
760	FOXG_09798T0	1	1	4.9423	0	FOXG_09798T0	51.1458	48.7333	46.072	42.9427	43.8332	44.5757	46.0275	49.1472	42.9248	66.1046	60.408	60.7002	52.2043	53.3505	57.1263	58.3437	62.0817	56.2788	83.5562	74.9521	81.4799	44.9057	46.2014	42.7708	47.5177	46.6111	48.5079	69.905	67.9847	69.6273	58.7651	59.0909	62.3385	49.0065	47.0218	44.8207	51.8142	51.3442	48.6251	45.0645	46.0724	47.4374	55.8309
761	FOXG_15944T0	1	0	12.236		FOXG_15944T0
762	Ca_05639	1	1	4.8927	0	gi|502120213|ref|XP_004496886.1|PREDICTED: flocculation protein FLO11-like isoform X2 [Cicer arietinum]	154.727	151.314	135.602	499.208	524.646	514.031	117.856	123.194	130.39	218.97	226.52	230.872	60.0503	58.7421	64.3857	130.24	128.421	120.536	61.7988	61.803	63.6419	36.9599	36.6267	30.7343	220.292	238.173	207.842	85.5944	85.3545	82.5034	60.6647	59.8058	58.0871	85.5937	87.709	86.9668	77.3384	68.9307	64.4469	80.9952	83.8553	81.803	15.6259
763	FGSG_01645T0	1	0	4.6853		FGSG_01645T0
764	Ca_01863	1	1	5.4845	0	gi|502132047|ref|XP_004501208.1|PREDICTED: UPF0369 protein-like [Cicer arietinum]	174.971	148.426	145.588	227.708	220.03	218.684	143.881	149.198	131.684	136.82	119.149	118.178	67.2506	59.8087	73.0839	623.905	649.897	598.151	604.218	583.676	609.182	69.2078	58.6935	52.1642	164.653	155.991	153.252	6.12685	6.40085	4.69878	29.2176	30.9508	31.4736	111.452	109.773	105.541	41.5733	40.2612	35.1225	146.82	139.788	137.585	3.95292
765	Ca_07592	1	1	4.7592	0	gi|502134248|ref|XP_004502050.1|PREDICTED: primary amine oxidase-like [Cicer arietinum]	50.1542	47.4276	46.0691	90.7877	91.1684	86.7375	73.8804	87.9612	72.5051	81.1135	56.7935	57.103	31.7877	31.4257	32.0514	93.8048	99.9858	110.32	176.036	244.557	204.259	20.4122	17.6315	17.6173	97.3648	100.574	93.1738	43.5806	39.1963	40.7155	73.3104	77.1309	79.6135	78.7426	63.4094	71.3095	123.502	118.81	112.503	53.3612	51.9502	59.4743	23.2001
766	FGSG_01890T0	1	0	5.6478		FGSG_01890T0
767	FOXG_00562T0	1	0	4.2323		FOXG_00562T0
768	Ca_07259	1	1	4.6894	0	gi|502108903|ref|XP_004493515.1|PREDICTED: guanylate kinase-like isoform X1 [Cicer arietinum] >gi|502108906|ref|XP_004493516.1| PREDICTED: guanylate kinase-like isoform X2 [Cicer arietinum]	130.023	115.316	119.411	114.118	104.244	116.102	84.538	89.7251	86.5035	103.306	111.556	116.003	114.295	123.075	89.0581	18.3858	8.4161	7.25363	17.9003	23.4834	26.257	87.2587	66.8008	74.346	123.286	121.699	116.798	117.155	109.576	108.345	141.817	139.082	148.782	103.637	98.3422	90.7157	129.655	122.566	115.076	76.3257	49.2449	48.5415	108.916
769	FVEG_08899T0	1	1	5.5033	2.06257e-12	FVEG_08899T0	72.0741	123.145	120.767	126.931	88.0047	75.0265	97.6763	153.309	132.276	216.984	164.498	144.542	122.03	116.009	124.782	51.1004	55.2245	43.1109	65.9383	77.1096	73.8092	83.5255	62.6906	52.2963	233.709	225.12	212.024	140.916	111.535	109.406	175.328	165.606	159.928	202.37	198.288	193.086	162.835	164.395	148.995	155.939	156.605	161.982	140.689
770	FVEG_04649T0	1	0	5.1189		FVEG_04649T0
771	FOXG_07883T0	1	0	5.7195		FOXG_07883T0
772	Ca_03538	1	1	5.6794	0	gi|297736783|emb|CBI25984.3|unnamed protein product [Vitis vinifera]	79.4452	77.3729	74.5977	123.008	119.754	92.1611	58.519	93.1166	70.0456	109.524	72.4304	59.36	49.1027	44.7575	42.7834	0.426045	0.541161	0	6.47679	14.4611	9.6346	37.5889	38.5454	35.0223	101.689	96.1518	90.2499	230.654	234.91	215.616	239.071	220.514	234.148	120.832	116.233	121.249	240.441	227.177	222.383	57.0618	53.4155	58.2227	260.915
773	Ca_08173	1	1	6.091	0	gi|502107376|ref|XP_004493245.1|PREDICTED: NADH--cytochrome b5 reductase 1-like [Cicer arietinum]	68.6854	121.413	104.38	89.9833	82.8809	93.1107	47.8228	83.1372	41.7391	61.5427	81.5335	84.8094	56.5774	59.6379	66.1373	5.10531	8.86274	6.93824	12.4322	15.4303	17.4675	25.4382	26.5606	22.5635	124.226	125.111	118.906	62.8958	52.9996	51.7544	85.9816	87.1639	83.0265	106.287	99.3601	105.911	72.2999	73.3752	68.0302	55.0321	43.9137	42.8927	50.1797
774	FGSG_02591T0	1	0	5.5607		FGSG_02591T0
775	FGSG_09807T0	1	0	5.2196		FGSG_09807T0
776	Ca_19276	1	1	4.6675	0	gi|502125724|ref|XP_004499039.1|PREDICTED: long chain base biosynthesis protein 1-like [Cicer arietinum]	55.8838	115.746	114.129	48.4014	101.663	105.668	113.322	175.39	90.0833	145.771	146.175	127.51	48.4462	46.471	54.0391	313.366	329.999	314.805	189.3	253.123	281.233	33.5673	32.062	26.3684	159.899	158.295	147.82	33.9128	29.6875	33.4729	29.5659	25.5817	30.076	115.135	114.938	108.99	67.0928	58.6381	56.2894	76.3781	61.6659	64.7534	16.4417
777	FVEG_05150T0	1	1	12.1428	5.10703e-15	FVEG_05150T0	134.07	115.543	118.414	121.238	113.911	87.4502	58.9579	95.5956	76.3457	126.934	85.1175	79.9658	110.524	114.01	116.874	55.4754	64.9182	54.6545	80.9589	116.454	106.75	109.781	105.635	93.0509	201.364	188.37	185.669	87.7029	84.3245	81.8024	160.581	151.198	161.407	173.31	178.298	171.258	192.167	179.009	165.518	49.2837	38.0413	45.6417	159.893
778	FVEG_04443T0	1	0	5.7251		FVEG_04443T0
779	FOXG_16870T0	1	1	6.0158	0	FOXG_16870T0	101.907	92.4605	84.2757	102.313	104.532	107.796	119.48	190.753	143.255	173.631	206.251	188.181	171.28	154.757	123.579	420.901	294.534	271.681	426.957	446.342	473.464	147.515	136.62	110.814	120.339	115.568	121.568	284.859	261.891	272.054	362.332	380.843	380.111	207.19	209.843	206.068	475.754	485.323	452.064	122.014	117.454	71.1491	222.322
780	FOXG_12981T0	1	1	5.2167	2.9321e-13	FOXG_12981T0	40.2545	65.8221	50.3595	34.2816	51.888	52.7193	47.368	85.0217	42.3445	91.5045	128.193	128.139	130.082	124.215	137.676	43.4653	52.0608	39.1854	58.8915	95.5615	89.9884	64.733	62.0823	54.4712	92.6536	94.3773	88.069	196.384	186.832	183.569	147.975	139.207	130.91	135.821	132.873	137.093	125.464	119.012	115.221	90.3252	74.9221	77.3532	93.8207
781	FGSG_10634T0	1	0	5.4573		FGSG_10634T0
782	FOXG_15054T0	1	0	4.3836		FOXG_15054T0
783	Ca_09559	1	1	4.8952	3.13162e-07	gi|502140152|ref|XP_004504081.1|PREDICTED: tubulin-folding cofactor C-like [Cicer arietinum]	51.4421	48.2785	43.1545	55.8712	54.6051	57.4307	36.8516	73.732	54.67	50.1145	66.2584	59.3251	69.7908	62.6827	68.1236	81.8342	79.3637	54.6591	60.6785	70.4413	72.5803	60.3145	55.8051	42.0705	57.2492	60.2752	59.1918	98.1967	87.2321	90.6795	85.2734	79.8714	84.1564	56.4744	60.4896	58.1717	101.9	103.178	94.0601	71.9803	73.1179	52.0792	96.3587
784	FVEG_05692T0	1	1	4.927	0	FVEG_05692T0	0	0	0	0.844131	0.505261	2.33998	0	0	0	0	0	0	0	0	0	0.313268	0	0	0.38865	0	0	70.8688	54.6708	47.4346	0.300223	0	0	7.99232	7.10793	9.2204	0.910129	1.25879	1.75645	3.07034	4.14108	4.10572	3.73476	3.02482	5.11752	199.414	193.006	221.109	0
785	Ca_18551	1	1	5.9355	0	gi|502094425|ref|XP_004490215.1|PREDICTED: peptidyl-prolyl cis-trans isomerase E-like [Cicer arietinum]	66.9925	115.001	108.691	45.5575	109.028	109.757	40.5489	71.1139	33.3389	76.2972	95.7921	77.8311	65.3649	70.2027	73.5606	2.87825	1.99315	2.59562	8.80338	15.1355	15.0045	48.723	47.6451	36.6468	131.282	132.681	127.887	59.3768	55.6085	55.0304	51.2265	47.1294	50.2215	162.281	165.997	166.793	56.4953	47.0162	42.8284	71.7988	55.6737	53.7504	18.5242
786	Ca_01232	1	1	5.375	0	gi|502113581|ref|XP_004494695.1|PREDICTED: uncharacterized protein LOC101501040 [Cicer arietinum]	21.5471	16.538	18.7688	49.5956	57.1032	48.9103	30.0841	31.7867	29.1057	71.7572	77.8035	70.0061	63.857	61.4707	60.2333	59.662	67.9352	58.176	122.761	114.147	126.325	37.4845	33.818	32.7564	24.4924	24.3444	22.5696	96.6337	97.6059	88.7508	73.414	74.0697	77.3338	38.3877	38.6277	36.949	109.714	98.7064	91.2684	33.3308	32.4971	31.3255	80.0052
787	FVEG_09213T0	1	0	5.1896		FVEG_09213T0
788	FGSG_05192T0	1	0	4.7278		FGSG_05192T0
789	FGSG_06564T0	1	0	5.7673		FGSG_06564T0
790	FGSG_03958T0	1	0	5.7709		FGSG_03958T0
791	Ca_05047	1	1	6.2398	1.71196e-13	gi|502141618|ref|XP_004504566.1|PREDICTED: uncharacterized protein LOC101508154 [Cicer arietinum]	36.0576	80.2757	83.1847	36.5507	36.5034	36.2095	67.9435	60.607	54.2615	85.5425	112.055	75.7159	98.1444	84.6412	102.684	32.1686	33.6246	34.3009	60.2082	108.902	115.367	97.2068	85.8237	79.6659	188.946	184.388	180.074	45.7152	44.3458	44.2586	90.6363	89.6293	89.675	160.434	139.302	149.863	118.181	114.293	110.903	126.124	105.326	109.766	115.242
792	FOXG_02168T0	1	1	5.3251	0	FOXG_02168T0	19.3423	18.3861	19.7314	18.3621	16.1802	14.5872	29.8695	34.241	35.9318	40.4234	43.9851	40.0848	63.0646	64.9662	55.9325	0.128013	0.0739934	0.149278	0.020982	0.0923628	0.200479	34.1665	32.1147	34.4043	15.8141	18.2488	13.9128	19.512	18.8734	20.862	30.9804	36.961	28.9921	24.0995	18.8173	16.0652	33.0896	30.1937	26.5578	62.9836	59.2717	34.9017	31.7111
793	FGSG_00462T0	1	1	4.8831	0	FGSG_00462T0	9.35275	10.4519	12.3696	26.0893	32.1743	27.9685	17.3755	22.126	20.5827	54.3465	54.59	47.8122	54.5427	64.6768	64.3126	0.114604	0.415103	0.0738242	10.1396	9.62253	11.9145	31.249	30.2278	29.2549	8.71357	8.21129	7.71337	73.4073	64.7143	63.8015	61.1082	60.0068	65.8385	19.5549	24.4648	22.4739	54.5003	53.0141	48.3753	15.7722	20.3186	23.9049	37.3147
794	FVEG_04661T0	1	1	5.14	4.68514e-14	FVEG_04661T0	98.5551	88.5683	89.9073	88.6106	93.2495	76.6566	45.9305	108.815	80.6325	115.797	85.1976	91.6874	73.1758	72.1281	83.169	27.3638	25.4554	20.4496	39.1749	61.6538	44.857	41.3691	43.6272	33.7853	101.219	96.7464	94.1749	142.226	139.1	134.86	88.7017	89.6801	104.095	111.518	119.332	112.459	126.437	124.735	116.537	59.7395	60.5682	58.305	123.74
795	Ca_06966	1	1	10.7724	0	gi|502083904|ref|XP_004487600.1|PREDICTED: protein translation factor SUI1 homolog 1-like isoform X2 [Cicer arietinum]	122.636	98.5415	109.992	123.934	126.71	127.809	155.945	146.078	157.637	150.004	163.956	133.592	204.28	208.417	210.247	10.9703	9.74308	8.46183	34.7365	41.5819	47.7062	165.492	155.529	137.868	179.608	163.312	163.306	29.6352	28.0358	35.5772	101.501	111.204	108.006	130.062	123.355	118.936	126.622	119.366	116.263	121.858	126.942	119.099	81.3079
796	FOXG_17037T0	1	0	4.9403		FOXG_17037T0
797	FOXG_01995T0	1	0	5.0866		FOXG_01995T0
798	FVEG_05264T0	1	0	5.1304		FVEG_05264T0
799	FOXG_02517T0	1	0	5.9288		FOXG_02517T0
800	FOXG_05537T0	1	0	5.2688		FOXG_05537T0
801	FGSG_10432T0	1	0	4.51		FGSG_10432T0
802	FGSG_00082T0	1	0	5.2627		FGSG_00082T0
803	FOXG_12922T0	1	0	4.6386		FOXG_12922T0
804	FOXG_09356T0	1	0	5.7976		FOXG_09356T0
805	Ca_12588	1	1	13.8284	0	gi|502090477|ref|XP_004489241.1|PREDICTED: putative germin-like protein 2-1-like [Cicer arietinum]	1.27018	0.34879	0.202998	109.569	122.525	126.479	3.47625	2.20561	3.58759	243.234	309.705	256.275	9.49721	15.3542	14.9586	79.3844	57.2291	50.9394	0	0.885211	0.787752	169.687	155.832	140.518	3.52166	2.54197	1.8627	104.63	86.1888	79.2364	5.1959	8.49742	5.86507	198.777	183.074	179.52	13.9981	12.9188	12.8646	143.337	142.883	158.717	3.73916
806	FGSG_08000T0	1	0	4.7538		FGSG_08000T0
807	FOXG_07737T0	1	1	4.215	0	FOXG_07737T0	15.3785	15.1033	31.1165	7.19814	12.8386	8.35801	22.1244	10.1251	12.9799	21.9889	27.7514	20.4145	12.9344	19.63	16.6874	1.12239	3.96227	3.11599	4.82819	3.40787	6.10531	13.6397	11.7501	11.381	73.4103	72.8793	68.1516	56.4334	49.083	50.6916	90.411	91.1573	84.1217	62.6436	61.0925	59.4541	57.1963	55.2493	52.7108	11.9708	12.5409	11.8682	51.8468
808	Ca_11488	1	1	5.4951	0	gi|502162446|ref|XP_004512504.1|PREDICTED: putative pentatricopeptide repeat-containing protein At2g02150-like isoform X1 [Cicer arietinum] >gi|502162449|ref|XP_004512505.1| PREDICTED: putative pentatricopeptide repeat-containing protein At2g02150-like isoform X2 [Cicer arietinum] >gi|502162452|ref|XP_004512506.1| PREDICTED: putative pentatricopeptide repeat-containing protein At2g02150-like isof…	17.7739	27.7802	50.6167	29.3397	46.3913	37.9054	24.9875	19.9061	16.3116	67.1093	105.177	99.5834	0	2.01703	0.603164	148.96	162.899	160.255	228.828	282.674	312.575	9.63713	6.17212	3.25096	60.7252	52.7678	50.8263	203.623	173.304	158.03	21.1256	22.7888	13.3243	153.98	142.405	144.636	20.4757	21.1195	18.6552	58.8045	26.2627	25.7426	0
809	Ca_04060	1	1	6.0698	0	gi|502136647|ref|XP_004502769.1|PREDICTED: caffeic acid 3-O-methyltransferase-like [Cicer arietinum]	32.1284	56.6559	59.346	5.85695	10.5446	5.12553	38.9665	46.1352	33.5684	69.3714	91.434	66.8999	56.6401	54.1746	60.453	8.55188	7.14883	7.19398	1.84588	5.86465	4.41733	35.2847	28.8669	32.3955	43.3017	45.7367	41.8311	12.1955	13.1027	9.14275	16.592	16.009	14.9551	137.567	136.12	134.708	12.8786	10.3933	9.94133	46.8398	48.8281	47.8819	6.57206
810	FVEG_09459T0	1	0	5.7991		FVEG_09459T0
811	FVEG_09309T0	1	0	4.8533		FVEG_09309T0
Three replicates of controland inoculated samples are marked as x_1, x_2 and x_3 with same colour
[truncated: 5 more columns]

## Sheet: Table S1B
Supplemental Table S1b: List of 481 differentially accumulated proteins identified using LC-MSE
Protein acession number	Peptide count	No. of unique peptides	Peptides used for qantification	Score	Molecular wt	Coverage (%)	Unique peptide seq
gi|502077044|ref|XP_004485534.1|PREDICTED: actin-101-like [Cicer arietinum]	27	24	5	4272.68	41847.8	53.85	HTGVMVGMGQKDAYVGDEAQSK,SSSAVEKSYELPDGQVITIGSER,ILTERGYSFSTSAEK,MADAEDIQPLVVDNGTGMVK,DAYVGDEAQSK,KDLYGNIVLSGGSTMFPGIADR,CPEVLFQPSLIGMEATGIHETTYNSIMK,GEYDESGPAIVHR,AGFAGDDAPR,LAYVALDFEQEMETTK,DLYGNIVLSGGSTMFPGIADR,GYSFSTSAEK,DLTEYLVK,TTGIVLDSGDGVSHTVPIYEGYAHPHAILRLDLAGR,GYSFSTSAEKEIVRDVK,IWHHTFYNELR,MSKEISALAPSSMK,YPIEHGIVSNWDDMEK,ADAEDIQPLVVDNGTGMVK,SYELPDGQVITIGSER,EISALAPSSMK,GYSFSTSAEKEIVR,VAPE…
gi|502146267|ref|XP_004506377.1|PREDICTED: patellin-2-like [Cicer arietinum]	25	25	18	1691.99	68454	59.8	EFGIEGLLQEDLGTDWDK,EETNVVSELPEPQK,ISQSVSFKEETNVVSELPEPQK,VDVTVVELVEK,SDAAAADETAAVDNK,KLNFAPSAISTFVQVNDLK,QATNQALQLLQDNYPEFVAK,NSPGLGKR,ISQSVSFK,EGHPVCYNVFGEFENK,IATSAEEDGAK,SDVILLK,EETNVVSELPEPQKK,AEEPQKPAEQVVTTTSETAVEKPPQAEEVVAAASAAAVPPAAAEEAENPAESK,FFFAGPSK,HAVEFPIPEK,HEFAVPPPPPPPK,VVFTDGYDK,STLVWEVR,EAFTMIK,EGDQEFTTADPATEVTIKPATK,YIAPEQVPVQYGGLSR,IAPADETVINNTFK,KVDVTVVELVEK,LLIQEALSK,
gi|502152034|ref|XP_004508731.1|PREDICTED: malate dehydrogenase, chloroplastic-like [Cicer arietinum]	20	20	10	3220.11	43467.6	49.01	DLVSAVADNCPGAFIHIISNPVNSTVPIAAEILK,GVEALIPTDLQGLSEYEQK,KPGMTRDDLFNINAGIVR,NLNSNLQPQASYK,KGVEALIPTDLQGLSEYEQK,VAVLGAAGGIGQPLSLLIK,FNSQVQFK,AAAATFTIGTTHTGR,LFGVTTLDVVRANTFVSQR,IQNAGTEVVEAK,DDLFNINAGIVR,ALEALKPELK,MSPLVSDLHLYDIANVK,GVDVVVIPAGVPR,AGAGSATLSMAYAAAR,MAAAATFTIGTTHTGR,VLDFTGASELANCLK,SLPQSNPFCLK,NFSGLKAMSSLR,LFGVTTLDVVR,
gi|502081609|ref|XP_004486913.1|PREDICTED: probable fructokinase-4-like [Cicer arietinum]	19	19	5	1440.93	35233.4	46.04	LGDDEFGHMLAGILK,ENGVVADGITFDQGAR,VFHYGSISLIVEPCRSAHLK,IVDDQSILEDEPRLR,AMEVAKDAGCLLSYDPNLR,GAIPALPKEEDVLSLIK,VFHYGSISLIVEPCR,NPSADMLLKPEELNLELIR,EEDVLSLIK,LLLVTLGENGSR,VSDVELEFLTGSDK,IVDDQSILEDEPR,LPLWSSADEAR,IDDASALSLWHPNLK,AVDTTGAGDSFVGALLSK,TALAFVTLR,FANACGAITTTK,NFHGSVDAFHVK,APGGAPANVAIAVSR,
gi|502149512|ref|XP_004507557.1|PREDICTED: V-type proton ATPase catalytic subunit A-like [Cicer arietinum]	17	16	7	1175.73	66807.2	42.48	YSTALESFYEQFDPDFINIR,SVWMMRNIIHFFNLANQAVER,VLDALFPSVLGGTCAIPGAFGCGK,IGEGDLLTGGDLYATVFENSLMEHR,EAALVAKFNQLHEDLTNGFR,EDYLAQNAFTPYDK,LLREDYLAQNAFTPYDK,GVSVPALDKDTLWEFSPK,VSGPVVVADGMNGAAMYELVR,FTMLQSWPVR,VTYVAPAGQYSLK,TTLVANTSNMPVAAR,EDDLNEIVQLVGK,HFPSVNWLISYSK,LAADTPLLTGQR,FNQLHEDLTNGFR,
gi|75304713|sp|Q8W3Y4.1|METK_PHALURecName: Full=S-adenosylmethionine synthase; Short=AdoMet synthase; AltName: Full=Methionine adenosyltransferase; Short=MAT >gi|18157331|dbj|BAB83761.1| S-adenosylmethionine synthetase [Phaseolus lunatus]	16	16	3	1938.76	43359.9	46.94	LCDQISDAVLDACLEQDQDSK,RCIVQVSYAIGVPEPLSVFVDTYGTGK,RPEEIGAGDQGHMFGYATDETPELMPLSHVLATK,VHTVLISTQHDETVTNDEIAADLK,TAAYGHFGRDDPDFTWEVVKPLK,NSFDFRPGMISINLDLKR,AETFLFTSESVNEGHPDK,SIVANGLAR,IIIDTYGGWGAHGGGAFSGK,TNLVMVFGEITTK,VLVNIEQQSPDIAQGVHGHLTK,EHVIKPVIPEK,TQVTVEYYNDK,CIVQVSYAIGVPEPLSVFVDTYGTGKIPDK,DDPDFTWEVVKPLK,TIFHLNPSGR,
gi|502125689|ref|XP_004499026.1|PREDICTED: cysteine proteinase RD21a-like [Cicer arietinum]	15	15	9	3328.37	55979.3	40	CCGGFPSAVIQQMFGFERHVK,DQGSCGSCWAFSAIAAVEGINK,EVLTLYEEWLVKHGK,LGLTRFADLTNEEYR,FIDEHNVLNSTYR,SCFEWGCCPLESATCCEDHYSCCPHEYPVCDIYQGLCLK,NNPLGVK,CGTALDHGVAAVGYGTENGK,EFQLYEYGVFTGR,FDIFKDNLK,CGIAIEPSYPIK,NSWGSSWGEAGYIR,VVSIDDYEDVPGYDELALQK,NNPLGVKAFK,AVANQPISVAIEGGGR,
gi|502138725|ref|XP_004503508.1|PREDICTED: mitochondrial-processing peptidase subunit alpha-like [Cicer arietinum]	15	13	6	2168.84	55181.8	56.08	STSVPPLDFPLPGVTLPPPLPDHVAPGK,NPQDLLLEAIHSAGFSGALANPLLASESAVNR,LISSPLTMASYGDVLYVPSYESVSR,LNGTLLEEFVAENYTAPR,DAMALTVLQMLLGGGGSFSAGGPGKGMYSR,NPAFLDWEVNEQLLK,MVVSEDIGR,SAILMNLESR,SVYTGGDYR,EVEAIGGNVQASASR,LISSPLTMASYGDVLYVPSYESVSRK,QATKSAILMNLESR,QVLTYGDR,
gi|502090719|ref|XP_004489319.1|PREDICTED: alpha-dioxygenase 1-like [Cicer arietinum]	15	15	7	492.579	73728.2	18.97	YNDPFNDGAGSQGTFFGRNVLPVDQK,NSWAGVTTLQTLFVQEHNAVCDTLK,GLLMIPISK,TPWWDGSVIYGSNEEVLK,SDHVDLAALEIYR,TADGRYNDPFNDGAGSQGTFFGR,YNDPFNDGAGSQGTFFGR,SNPVDFPYR,WSIVTDPIQLLVTR,HHPEITNNWLNSSSVFSVWDSPPNK,SDHVDLAALEIYRDRER,LVTSAVIAK,EGLEWVNTTETLK,DISATPGHNK,FKDTFGHVGNSILSGFVGMK,
gi|502121457|ref|XP_004497327.1|PREDICTED: chalcone--flavonone isomerase 1B-2-like [Cicer arietinum]	14	14	7	3018.7	24891.3	62.05	EAYKDQTFPPGATVFYR,MTTAASITGVKVEFLEFPPVVTSPATAK,VEFLEFPPVVTSPATAK,AVLSLAANWKDK,DKTPAQLLESLDFYR,DQTFPPGATVFYR,TPAQLLESLDFYR,TPAQLLESLDFYRDIVK,LYEFMK,KLEGPEYVR,FTGLGVYLEDK,GLHIDGEFVK,LEGPEYVR,AVLSLAANWK,
gi|502111535|ref|XP_004494086.1|PREDICTED: triosephosphate isomerase, chloroplastic-like [Cicer arietinum]	13	12	6	2170.11	33820.3	45.86	LEPDVDVVVAPPFVYIDQVK,AYADAVPSWDNIVIAYEPVWAIGTGK,KEDIDGFLVGGASLK,MAVTSTSLASQLSIGLR,GPEFATIVNSVTSK,IIYGGSVNGGNSAELAKK,FFVGGNWKCNGTK,VASPEQAQEVHVALR,IIYGGSVNGGNSAELAK,IEISAQNSWVGKGGAFTGEISVEQLK,IEISAQNSWVGK,LLSDLNSAK,
gi|502087861|ref|XP_004488663.1|PREDICTED: hydroxyacylglutathione hydrolase 3, mitochondrial-like [Cicer arietinum]	10	10	6	1014.14	27908.6	36.36	DEETFKNIMANLK,MIDVAVPANMVCGIQSK,GFSVSTVGEEMQYNPR,ATPGHTLGCLTYVTGDAPDQPQPR,SIHSQIFTLPK,DLSLIQELGLK,TDFQGGSSENLYR,ESSTYTYLLADASHAEKPALLIDPVDK,LSYPKMIDVAVPANMVCGIQSK,LTKDEETFK,
gi|502161475|ref|XP_004512178.1|PREDICTED: aconitate hydratase 1-like [Cicer arietinum]	10	10	7	334.854	99206.8	13.98	ATIANMSPEYGATMGFFPVDHVTLQYLK,FVEFYGEGMSELPLADR,VLLQDFTGVPAVVDLACMR,SDETVSLIESYLR,SNLVGMGIIPLCFK,ANYLASPPLVVAYALAGTVDIDFETEPIGITKDGTQIFFR,INPLVPVDLVIDHSVQVDVAR,SENAVQANMELEFQR,TLEKPGGDGHFGNYYSLPALNDSR,ILLESAIR,
gi|502148510|ref|XP_004507191.1|PREDICTED: elongation factor 1-delta 2-like isoform X1 [Cicer arietinum] >gi|502148513|ref|XP_004507192.1| PREDICTED: elongation factor 1-delta 2-like isoform X2 [Cicer arietinum]	10	9	4	1351.71	25869	49.36	LTVEPINEYVQSCDIVAFNK,DDITVYSALSSVPSDEFVNVSR,AVTLYNLK,SVEMEGLFWGASKLVPVGYGIK,SVEMEGLFWGASK,HIDALLR,SSVLMDVKPWDDETDMK,KLDEYLLTR,LDEYLLTRSYISGYQASK,
gi|502112964|ref|XP_004494499.1|PREDICTED: rhicadhesin receptor-like [Cicer arietinum]	9	9	7	28351.9	23326	60	GLVHFQK,QGATNNTFGSLVTGANVEK,NNGLEPASVIAAFNSQLPGTVSIPLTLFAATPPVPDNVLTK,AFQIGTK,LASNINATDFSSSILSK,VNGFTCKLASNINATDFSSSILSK,IDYAPGGLNPPHTHPR,GDIFVFPK,IPGLNTLGVSMSR,
gi|502121454|ref|XP_004497326.1|PREDICTED: chalcone--flavonone isomerase 1-like [Cicer arietinum]	9	9	6	1664.02	24400.9	49.55	KVMENCVAHLK,LPALFDQGTFSIGN,QSPDGVLGLSFSKDASIPEK,DIISGPFEK,AVSSAVLETMIGEHAVSPDLK,DASIPEKEDAVIENK,TSQQLLQTLDFYR,MTTAASITGMK,GLTIEGNFIK,
gi|502084997|ref|XP_004487811.1|PREDICTED: protein LlR18B-like [Cicer arietinum]	9	9	1	4366.87	18300.7	78.75	MAFVHSFQVERLTFVPLDK,YGYSVVGGTDFDETMTERISYK,YGYSVVGGTDFDETMTER,LEESDDSDGCIANISIEFHGK,NAFHVIPK,MAFVHSFQVER,LDQIILR,LTFVPLDK,VQTLQGDGSPGTLLNVIK,
gi|502107566|ref|XP_004493304.1|PREDICTED: alpha-L-arabinofuranosidase 1-like [Cicer arietinum]	7	7	5	305.985	74488.9	17.75	SVLTSTNVMDENSFSQPK,GFEAGGPNIPSNIDPWSIIGSETSINVETDR,DMNVIVAPHSFTLLDLLK,STGPLNLSVSFTGSNSVGNLASTMIK,ESSNLKMPGSDSSTWSSI,MASYAPLFVNANDRR,GVIWLDQVSAMPLDTYK,
gi|502150527|ref|XP_004507997.1|PREDICTED: thiol protease aleurain-like isoform X2 [Cicer arietinum]	7	7	5	4456.63	39366.1	52.57	YNGGLETEEAYPYTGENGLCK,GVYTSTTCGSTPMDVNHAVLAVGYGVEDGVPYWLIK,ITDANLPEEKDWR,NMCGVATCSSYPVVA,HAVAFARPVSVAFQVVDDFR,NISLSEQQLVDCAGSFNNFGCSGGLPSQAFEYIK,NSWGSEWGDHGYFK,
gi|502140358|ref|XP_004504184.1|PREDICTED: 11S globulin seed storage protein 2-like [Cicer arietinum]	6	6	5	1004.66	38598.7	35.2	SVWGVLSPTVQEVSFNVNSEFQK,VAETLLEGDGGGYYIWLSSQVPVLAK,APSNLITPGIQLIYIAR,TNVGAGQLVLRPR,GFALPHYADSNK,VYNFNQDEVNK,
gi|525314093|ref|NP_001265948.1|uncharacterized protein LOC101501238 [Cicer arietinum] >gi|3860331|emb|CAA10133.1| hypothetical protein [Cicer arietinum]	5	5	4	6934.58	16188.8	63.64	STVQEGAGSNPQWNETFLFTVSDSASELNLR,DNFNNDDNLGEAIIPLEAVFEEGSLAENAYK,GTLEVVLISAK,GLEDNDFLSSIDPYVILSFR,VALTFTPER,
gi|502139186|ref|XP_004503675.1|PREDICTED: monodehydroascorbate reductase, chloroplastic-like [Cicer arietinum]	5	5	2	271.052	57008.7	14.83	GIEMLYEDPVENVDIEK,GVLLESGSPEEFQLLPELAR,TSIPGVFAVGDVAAFPLK,LQNASSVEEALDIAR,VGLNTDVGGIK,
gi|502154445|ref|XP_004509702.1|PREDICTED: caffeic acid 3-O-methyltransferase 1-like isoform X2 [Cicer arietinum]	5	5	4	1037.43	42013.3	23.86	VIVLESLLPIIPDNSNATK,VFLASWPELK,FNQIFNTAMINHTK,TISQLDVLMMTQNPGGK,TISQLDVLMMTQNPGGKER,
gi|502160318|ref|XP_004511706.1|PREDICTED: 40S ribosomal protein S12-like [Cicer arietinum]	4	4	1	3015.06	15636.9	68.06	ALCAEHNVSLLTVPSAK,HAAQLCVLAEDCDQPDYVK,TLGEWAGLCKIDSEGK,TLGEWAGLCK,
gi|502147480|ref|XP_004506799.1|PREDICTED: LOW QUALITY PROTEIN: ferritin-3, chloroplastic-like [Cicer arietinum]	4	4	2	841.661	27125.7	38.75	DLKVCASGSNAPPPTTTTLTGVIFEPFEEVK,LLNLHSVADR,NNDPQLADFIESEFLDEQVQSIK,EILAVPIAHNVSLAR,
gi|502076733|ref|XP_004485441.1|PREDICTED: stromal 70 kDa heat shock-related protein, chloroplastic-like [Cicer arietinum]	4	4	1	246.236	75636.5	11.05	NQADSVVYQTEK,KQDITITGASTLPGDEVQR,IINEPTAASLAYGFER,VVDWLAGDFK,
gi|502159144|ref|XP_004511408.1|PREDICTED: uncharacterized protein LOC101496924 isoform X1 [Cicer arietinum]	3	3	2	864.599	17720	45.12	SLLNENEYGFR,IGQLNSAIDNISSR,NLTSPVRAEYSDSR,
gi|502159897|ref|XP_004511567.1|PREDICTED: probable aquaporin PIP1-2-like [Cicer arietinum]	3	2	2	6747.27	30970.9	40.42	YEMYKGGANVVNPGYTK,SLGAAIIYNR,
gi|502119868|ref|XP_004496762.1|PREDICTED: probable carboxylesterase 12-like [Cicer arietinum]	3	3	3	648.79	38033.2	35.99	FLGSSFVPPSLQDPQTSVSSK,MASSFSTTNSSKEISR,DIVISQNPLISAR,
gi|502149239|ref|XP_004507448.1|PREDICTED: glycine-rich RNA-binding protein GRP2A-like [Cicer arietinum]	3	3	1	1274.13	16889.8	37.43	CFVGGLAWATDNDALQK,GFGFVTFTSEQSMR,AFSQYGEVIDSK,
gi|502161028|ref|XP_004511990.1|PREDICTED: nuclear autoantigenic sperm protein-like isoform X2 [Cicer arietinum]	3	3	2	384.686	41587.3	18.56	SILAEILGIAAAK,ALSILEQLVEPDDRK,LDDLQQLISNPK,
gi|525313767|ref|NP_001265877.1|probable glutathione peroxidase 3, mitochondrial-like [Cicer arietinum] >gi|21068666|emb|CAD31839.1| putative phospholipid hydroperoxide glutathione peroxidase [Cicer arietinum]	2	2	2	850.102	19006.6	25.15	NQGFEILAFPCNQFR,GQEPGSSEEIQNVVCTR,
gi|502084416|ref|XP_004487684.1|PREDICTED: protochlorophyllide reductase, chloroplastic-like [Cicer arietinum]	2	2	1	392.351	43275.3	7.52	SAGMAKENYTIMHLDLSSLDSVHQFVDNFR,GNVVITGASSGLGLATAK,
gi|502113611|ref|XP_004494704.1|PREDICTED: hevein-like preproprotein-like [Cicer arietinum]	2	2	1	3813.12	23268.3	59.62	VTNTGTGAQETVR,SKYGWTAFCGPVGPR,
gi|502148332|ref|XP_004507124.1|PREDICTED: beta-glucosidase 12-like [Cicer arietinum]	2	1	1	1349.51	80672	15.04	YWITLNEPWTYSR,
gi|502144361|ref|XP_004505669.1|PREDICTED: putative leucine-rich repeat-containing protein DDB_G0290503-like isoform X1 [Cicer arietinum] >gi|502144364|ref|XP_004505670.1| PREDICTED: putative leucine-rich repeat-containing protein DDB_G0290503-like isoform X2 [Cicer arietinum]	76	76	32	915.198	153229	31.42	SQISSVIDEKNLLDETNQNLK,SIELEGHVEASNAAAEEAKSQLR,NQFEESLSTLASLQSENEDLKR,ETVATSETHKAELEESLIK,QSGSHAESEGNK,LQEAIEK,LQQGGEK,DVNFSAPSK,LSAALVEK,ILEELVAGAGEQSLSLK,SIELEGHVEASNAAAEEAK,NLLAELNDAQSK,SRELEDLIQGSHSK,TQELESELQLSIDEAR,ISQSFSENELLVGTNIQLK,ISQSFSENELLVGTNIQLKTK,QFKELSTDLEEK,LSEAENLLEIVRDDLNITQVK,ELLQVKEAFDDLNVQLESSR,TLAESLKTSEHENAQLK,VDNIKETNGDLASK,EELQEKVSELESAK,DDLNITQVK,EELKGLNDK,AESRLNEEVGSVQ…
gi|525345013|ref|NP_001265996.1|primary amine oxidase-like precursor [Cicer arietinum] >gi|3819099|emb|CAA08855.1| copper amine oxidase [Cicer arietinum]	25	25	11	1099.6	73236.2	32.09	NAICVFEQYGNIMWR,GLNLSEIVCSTFSMGWFGEEK,HKDEIKEDQYGTLVSANSIGIYHDHFYMYYLDFDVDGVNNSFEK,TFFDSGEFGFGLSTVSLIPNR,NSVAFHYIGLDDPDK,GYISELFVPYQDPTEEFYFK,DCPSHAQFIDTYIHSADGSPILLK,ITIGLSPAELVVVNPNK,EEFSIVQTVVLHKYPTSK,WAGGLYVDHSR,YPTSKNSVAFHYIGLDDPDK,HTETGIPNEFPEESR,SYWTTETQTAK,NSVAFHYIGLDDPDKDDVLK,ITIGLSPAELVVVNPNKK,YPPFIASVNKR,TAVGNDVGYR,SYWTTETQTAKTESDAK,GDDTLAVWTQK,FSHQNPPFGPK,YETQPTLITIPR,TEVNLIVR,NPVLNTL…
gi|502118056|ref|XP_004496079.1|PREDICTED: chaperonin CPN60-2, mitochondrial-like [Cicer arietinum]	24	23	4	1372.35	61699.9	27.3	MISTSEEIAQVGTISANGEREIGELIAK,IGGASEAEVGEK,TALVDAASVSSLMTTTEAIVYELPK,QVANATNDVAGDGTTCATILTR,GRNVVIEQSFGAPK,AAVEEGIVPGGGVALLYASNELSK,GVEELAEAVKVTMGPK,MISTSEEIAQVGTISANGER,TLNNELEVVEGMK,LQTANFDQKIGVQIIQNALK,VTDALNATK,CELEDPLIIIHEK,VGKEGVITIADGK,NVVIEQSFGAPK,CELEDPLIIIHEKK,LLEQDNPDLGYDAAK,IGVQIIQNALK,GYISPYFITNQKNQK,LQERLAK,TPVQTIASNAGVEGAVVVGK,GEYVDMVK,LQTANFDQK,VDLDMFGSCK,
gi|502138932|ref|XP_004503582.1|PREDICTED: luminal-binding protein-like [Cicer arietinum]	23	21	2	1868.6	73817.6	34.63	VEIESLFDGVDFSESLTR,CGSLFVLAIISFGCLFAISIAK,GVNPDEAVAFGAAVQGSILSGEGGEETK,IDARNGLETYVYNMK,ITITNEK,SQVFTTYQDQQTTVSIQVFEGER,VQQLLKDYFDGKEPNK,EALEWLDDNQSVEKEDYEEK,VFSPEEISAMILTK,FEDKEVQRDMK,RALSSQHQIR,LKEVEAVCNPIITAVYQR,IETAVKEALEWLDDNQSVEK,DAGVIAGLNVAR,ITPSWVAFTDSER,DAVVTVPAYFNDAQR,MKETAEAFLGK,LIGEAAKNLAAVNPER,EVEAVCNPIITAVYQR,NGLETYVYNMK,NLAAVNPER,
gi|502138924|ref|XP_004503579.1|PREDICTED: luminal-binding protein-like [Cicer arietinum]	21	4	1	1804.75	73786.5	34.93	ALSSQHQIRVEIESLFDGVDFSEPLTR,NALETYVYNMKNQINDK,VEIESLFDGVDFSEPLTR,EALEWLDDNQNVEKEDFEEK,
gi|502145084|ref|XP_004505872.1|PREDICTED: heat shock cognate 70 kDa protein 2-like [Cicer arietinum]	21	9	5	6645.49	64852.4	61.43	VQDLLLLDVTPLSLGLETAGGVMTVLIPR,GEEKQFSAEEISSMVLMK,NPTNTVFDAK,QFSAEEISSMVLMK,VIPGPAEKPMIVVNYKGEEK,MDKNSVHDVVLVGGSTR,NSVHDVVLVGGSTR,ELEGICNPIIAR,DAGVISGLNVMR,
gi|148612111|gb|ABQ95992.1|14-3-3-like protein [Cicer arietinum] >gi|148612115|gb|ABQ95994.1| 14-3-3-like protein [Cicer arietinum]	20	20	4	25469.2	29364.9	66.54	LAEQAERYEEMVEFMEK,LAEQAER,YEEMVEFMEKVTAAVESEELTVEER,VFYLK,MATAPTPREEFVYMAK,IISSIEQKEESR,KDAAESTLTAYK,SKIEAELSNICNGILK,IISSIEQK,IEAELSNICNGILK,EEFVYMAK,DNLTLWTSDMQDDGADEIK,YLAEFK,VTAAVESEELTVEER,QAFDEAIAELDTLGEESYK,LIPSAASGDSK,DAAESTLTAYK,YEEMVEFMEK,NLLSVAYK,DSTLIMQLLR,
gi|502090111|ref|XP_004489124.1|PREDICTED: 14-3-3-like protein A-like [Cicer arietinum]	17	9	5	21087.6	29586.2	51.34	DNLTLWTSDITDEAGDEIKETSK,VAKTVEVDELTVEER,DNLTLWTSDITDEAGDEIK,YLAEFKTGVER,TVEVDELTVEER,SAQDIALADLAPTHPIR,DAAESTLLAYK,ICDGILSLLESNLVPSAGTPESK,QAFDEAISELDTLGEESYK,
gi|502142263|ref|XP_004504872.1|PREDICTED: heat shock 70 kDa protein, mitochondrial-like [Cicer arietinum]	17	17	1	1578.72	71567.8	33.68	SQVFSTAIDNQTQVGIK,SSGGLSDDEIDK,LREAAEK,SAMSGDNVDEIK,SPSKGVNPDEAVAMGAALQGGILR,QAVTNPTNTLSGTK,GVNPDEAVAMGAALQGGILR,IINEPTAAALSYGMNNK,TISKAVVTVPAYFNDAQR,VLQGEREMAADNK,DVDEVLLVGGMTR,EIEDAVSDLR,AVVTVPAYFNDAQR,TTPSVVAFNQK,EAELHAQK,HLNITLTR,NSADTTIYSIEK,
gi|502137294|ref|XP_004503036.1|PREDICTED: calnexin homolog [Cicer arietinum]	16	16	8	2302.14	62322.6	46.79	ELDESVSLKDGTVVLQFETR,AEEEAATESDGGIAGFQKK,DKILELIEK,KEIPMAMGLLAVLLFFVASSSFHLVR,IPDPEAVKPDDWDEEAPK,ILIDGEEK,TIPDPDDKKPEDWDER,GFDNESPYSIMFGPDR,IAESYRETTWKPK,LQNGLECGGAYLK,IADIPFLSGHK,LSHVYTAIIGNDNEVR,YLQPQESGWKPK,ANLLSSEDFEPSLIPSK,WSAPYIDNPNYK,ELDESVSLK,
gi|502134148|ref|XP_004502016.1|PREDICTED: 5-methyltetrahydropteroyltriglutamate--homocysteine methyltransferase-like [Cicer arietinum]	16	8	2	1063.75	89970.5	17.37	DEVFFSSNAAALASR,GNASVPAMEMTKWFDTNYHFIVPELGPDVK,FSYASHKAVDEYNEAK,KSEEAFYLNWAVHSFR,LNLPILPTTTIGSFPQTADLRR,NIWANNLASSLNTLQALGDIVGK,ALSGQKDEVFFSSNAAALASR,WFDTNYHFIVPELGPDVKFSYASHK,
gi|502164682|ref|XP_004513214.1|PREDICTED: uncharacterized protein LOC101497922 isoform X1 [Cicer arietinum] >gi|502164684|ref|XP_004513215.1| PREDICTED: uncharacterized protein LOC101497922 isoform X2 [Cicer arietinum]	16	15	10	5611.58	34321	69.87	NDFDLGLNALDYEVWLGEVR,INLDEADLVVDVLIK,GTGYSMKGHIDVDTPFGAMK,NPNPVPIPLIDINYLVESDGRK,NPNPVPIPLIDINYLVESDGR,DFGSALWDMIR,GHIDVDTPFGAMK,VDLIVDVPVFGR,ITIPLEK,GFIQDIGEK,TTYADIQPGSVIPYK,SGISYIDIPITFRPK,IEETIGFGKPTADVSAIHVPK,TGEIPIPYKPDIDIEK,IPVTLIYDDIK,
gi|502121795|ref|XP_004497444.1|PREDICTED: glutathione S-transferase L3-like [Cicer arietinum]	15	15	9	6902.33	27166	73.84	FDDGPFLLGQFSLVDIAYIPFVER,LGTWIEELNKIDAYTQTR,IDAYTQTR,IDAYTQTRVNPQEIVDLFK,LVPIDLQNRPAWYKEK,DLFVSLK,GDAVQQSSPAFEFLENSLGK,LYTSYSCPFAQR,LLSHVDTFVK,APPLTSTSEQPPLFDGTTR,LVPIDLQNRPAWYK,YVDANFEGTPLLPNDLAR,VNPQEIVDLFK,LGTWIEELNK,VLGESLDLIK,
gi|502127365|ref|XP_004499676.1|PREDICTED: ankyrin repeat domain-containing protein 2-like [Cicer arietinum]	15	15	5	5550.96	36871	75.59	KECVALLLENGAAVTLQNMDGK,CAQVLLEAGAKVDALDK,ECVALLLENGAAVTLQNMDGK,TVLASGADKDEEDSEGR,LGNALMQDPSMSSMLESFTNPSNKDQLEER,EDPSLKHILDEIETGGPTAMMR,LGNALMQDPSMSSMLESFTNPSNK,NTALHYAAGYGR,NTALHYAAGYGRK,LGLAMGLPTPGDAAASSENSGPDETEDVGNEDESIVHQTASVGDVEGLK,ATPGPGTGFPANPFDFSAMSGLLNDPSIK,ELAEQIAK,CAQVLLEAGAK,LNNQNDVLQLLEK,DPSFNQMAEQLQK,
gi|502103363|ref|XP_004492264.1|PREDICTED: probable mitochondrial-processing peptidase subunit beta-like [Cicer arietinum]	15	15	4	772.427	59543.5	39.43	HEDFVDQVK,VSQNDVPVALDILADILQNSK,LQQLENPDPRFLK,NARELEEEIENMGGHLNAYTSREQTTYYAK,ERDVILR,SSLLLHIDGTSPVAEDIGR,FIYDKDVAIAAMGPIQR,ELEEEIENMGGHLNAYTSR,LQQLENPDPR,AHLQDYIQTHYTAPR,LSTNPTTASQLVEK,LPDYNWFR,SLSLSTSAAVTHSQSSTLPSPPPPNVMIYDR,LAYQVSDDDVTR,HEDFVDQVKK,
gi|502118573|ref|XP_004496331.1|PREDICTED: ATP synthase subunit d, mitochondrial-like [Cicer arietinum]	15	15	6	5375.88	19768.3	61.31	VADVAFK,LVDMYK,REFSNLR,AGRSIDWEGMAK,EFSNLRR,LLVSDEAR,FEALLIELK,EHYESIEIPK,FSQEPEPIDWDYYRK,SIDWEGMAK,FVDTVTPQYKPK,LSTMTADEYFAK,FSQEPEPIDWDYYR,AFDDVNSQLQTK,EIADVQELK,
gi|502139999|ref|XP_004504010.1|PREDICTED: probable ATP synthase 24 kDa subunit, mitochondrial-like isoform X2 [Cicer arietinum]	15	14	7	13906.1	29835.4	58.8	NDEKGMDLLLAEFDK,AQLEELK,NSATSAILAVIVTATAASLNCSATSCPTVAK,EEFKDEAEAVDVK,NIFVEVK,GLTDDLGAEAMMFDALEK,ANLLSESQDIAATINLETQDIPDAR,GDAMLKNIFVEVK,FETAVGILK,DVVEAMETQK,GMDLLLAEFDK,TYLLTVK,YEEQLELK,ITIAPEDPAAVAHYAK,
gi|502145353|ref|XP_004505994.1|PREDICTED: 60S ribosomal protein L12-3-like [Cicer arietinum]	13	4	1	11033.1	18016.8	59.04	FDPSQVVEVCVR,DLQQEINDGDVEIPQD,IMRPRSMAK,HNGNISLDDVIEIAR,
gi|502149980|ref|XP_004507734.1|PREDICTED: eukaryotic translation initiation factor 5A-2-like [Cicer arietinum]	13	8	5	10216.1	17687.7	76.25	LPTDDALLTQIKEGFAEGK,DLVVSVMSAMGEEQICSLKDIGPK,EGFAEGKDLVVSVMSAMGEEQICSLK,CHFVAIDIFNGKK,DLVVSVMSAMGEEQICSLK,LPTDDALLTQIKEGFAEGKDLVVSVMSAMGEEQICSLK,EGFAEGKDLVVSVMSAMGEEQICSLKDIGPK,LPTDDALLTQIK,
gi|502082252|ref|XP_004487110.1|PREDICTED: 60S ribosomal protein L12-like [Cicer arietinum]	13	1	1	10816.6	17903.8	50.6	DLQQEINDGDVEIPLN,
gi|502160156|ref|XP_004511652.1|PREDICTED: probable calcium-binding protein CML13-like [Cicer arietinum]	12	12	8	4887.98	16533.8	68.03	FLDLMSKHMKPEPFDR,EAFTLFDTDGDGKIAPSELGILMR,DAFKVLDK,YEDFIAR,FLDLMSK,DSTGFVSVTELR,EAFTLFDTDGDGK,IAPSELGILMR,SLGGNPTQAQLK,VLDKDSTGFVSVTELR,SIVAEENLTAPFDFSR,LEPAEFDEWIR,
gi|502145236|ref|XP_004505943.1|PREDICTED: L-ascorbate peroxidase, cytosolic-like isoform X1 [Cicer arietinum]	11	11	9	34309.4	27175.8	86	AMGLSDQDIVALSGGHTIGAAHKER,GSDHLRDVFGK,SGFEGPWTSNPLIFDNSYFTELLNGEK,CAPLILR,LAWHSAGTFDVK,ALLSDPVFRPLVEK,TGGPFGTIK,HQAELAHGANSGLDIAVR,SYPTVSADYQK,YAADEDAFFADYAEAHLK,AMGLSDQDIVALSGGHTIGAAHK,
gi|502162204|ref|XP_004512426.1|PREDICTED: elongation factor 1-alpha-like [Cicer arietinum] >gi|502162206|ref|XP_004512427.1| PREDICTED: elongation factor 1-alpha-like [Cicer arietinum]	11	2	1	2222.66	33918.7	32.56	DDPAKEAANFTFPSYHHESPWADWK,EAANFTFPSYHHESPWADWKR,
gi|502132673|ref|XP_004501474.1|PREDICTED: far upstream element-binding protein 2-like [Cicer arietinum]	11	9	4	1048.06	61521.4	38.14	YDDQPTATDIELEVANAK,LLSVTSAPPLSYDAKR,MAAQSGGDEFVMQIPNNK,KYDDQPTATDIELEVANAK,LINEVLAEAESGGSGGGTR,LLSVTSAPPLSYDAK,YLQLQSGAK,GGETIKSMQASSGAR,QLVNQIVSGENR,
gi|502098348|ref|XP_004491214.1|PREDICTED: uncharacterized protein LOC101496385 [Cicer arietinum]	11	10	7	2480.88	34964	41.4	NPNPVPIPLIDINYLIESDGRK,FSLEETVANLHLKLENK,NPNPVPIPLIDINYLIESDGR,VDLIFDVPILGR,LVSGLIPDAGTIHSHGEETVK,FTLPIEK,IEEVIGFGKPTADVK,TGEIPIPYKPDIDIDK,FSLEETVANLHLK,TGITYIDVPIK,
gi|502085134|ref|XP_004487845.1|PREDICTED: translationally-controlled tumor protein homolog [Cicer arietinum]	11	10	8	15645.9	18980.6	79.64	LVYQDLLTGDELLSDSFPYK,ELANGVLWEVEGK,LNEEQQEVFKK,QFLVFIK,GAVDVDIGANPSAEGGEDESVDDQAVK,DGAADPTFIYFAHGLKEIK,MLVYQDLLTGDELLSDSFPYK,LNEEQQEVFK,DGAADPTFIYFAHGLK,VVDIVDTFR,
gi|502151280|ref|XP_004508363.1|PREDICTED: endo-1,3;1,4-beta-D-glucanase-like [Cicer arietinum]	11	11	7	15805.2	25524.1	81.01	LASLNAYITGSPNSNLAVLLVSDIFGYEAPNLR,GVSSVGAAGFCWGAKVVVGLAK,YNPDDAEAVK,SGAECCSNPPTLNPSAGSGHVDK,SIIEAIK,DLLDWFAK,AAEEAHKDLLDWFAK,GVSSVGAAGFCWGAK,SVDIPISILGAEIDQISPPELVK,QFEEVLSAK,LIPAAVLLHPSFVTVDDIK,
gi|502159182|ref|XP_004511421.1|PREDICTED: TOM1-like protein 2-like [Cicer arietinum]	11	11	6	1501.1	44871.8	33.58	FPGRDNESLAPIFTPPR,LVEDATSESHEEPDWAMNLDLCDLINTEK,NSIELLSTVLSSSPQQDVLQDDLTTTLVHQCR,AFSEVAAERVLDEMVR,IVETAGDNEALLFEALNVNDEIQK,EVFDVAR,DNESLAPIFTPPR,VNSVELIR,SSSVPEPPYVDDVPR,YLPVYEETYK,QQPPKDDLISF,
gi|502158500|ref|XP_004511176.1|PREDICTED: MLP-like protein 28-like [Cicer arietinum]	10	9	4	2522.01	17376.5	58.94	VTIETDDHLAK,WTIEYEKINEDIDPPNGYIDYLNK,INEDIDPPNGYIDYLNK,IDGGATIKWTIEYEK,LQQGDDWHHSETVK,VIFNLFGGDIGK,HWTYVIDGK,VLAGQLSTELEIK,FILEIFDK,
gi|502161436|ref|XP_004512164.1|PREDICTED: SKP1-like protein 1A-like [Cicer arietinum]	10	10	7	24212.4	17630.8	80	HVEAASSDDKPTEDDLKAWDADFVK,HVEAASSDDKPTEDDLK,VDQATLFDLILAANYLNIK,NDFTPEEEEEVR,ENQWAFE,SSDGEAFEVDEAVALESQTIK,HMIEDDCADSGIPLPNVTSK,SLLDLTCQTVADMIK,NDFTPEEEEEVRR,AWDADFVK,
gi|502155232|ref|XP_004510001.1|PREDICTED: metacaspase-4-like [Cicer arietinum]	10	10	8	1616.03	44901.9	39.16	GNAAAAYGAFSNAIQAIIEETDGAITNSELVHK,QKLDENDEGYAKPAMETK,GLPSGGILMSGCQTDQTSADACPK,DGFTQKPGLYCSDHHVDDPFVC,VLGELVR,EDIDVGQLRPTLFDVFGEDASPK,SLPLSTLIDILK,GEEQESGSGFGLSNFLHR,EIQLPHGNYGYVK,LTIVSDSCHSGGLIEEAK,
gi|502110996|ref|XP_004493930.1|PREDICTED: glutathione S-transferase L3-like [Cicer arietinum]	10	9	4	12027	27091.8	80.59	KEFGDQLISHVDTFTKDLYSSLK,VLGESLDLINYIDANFEGPSLVTSDPAK,LVPIDLLNRPAWYK,GDPIKDASPAFDYLENALSK,DASPAFDYLENALSK,EFGDQLISHVDTFTK,QLRPPPLTSNSDPPPIFDGDTR,GDPNEIVDIFK,LAAWIEELNK,
gi|502133015|ref|XP_004501620.1|PREDICTED: 14-3-3-like protein B-like [Cicer arietinum]	10	8	4	20884.3	28558.1	65.48	MAGAVPENLNREQYVYLAK,NVIGSLR,YEEMVSFMQKLVVGSTPSSELSVEER,LVVGSTPSSELSVEER,MAGAVPENLNR,AGAVPENLNR,NLISVAYK,AAQDVAHADLPSTHPIR,
gi|502106246|ref|XP_004492897.1|PREDICTED: V-type proton ATPase subunit B 1-like [Cicer arietinum]	10	10	4	518.431	54266.7	25.67	GYPGYMYTDLATIYER,IPLFSAAGLPHNEIAAQICR,QIYPPINVLPSLSR,GQVLEVDGEK,RDHADVSNQLYANYAIGKDVQAMK,AVVQVFEGTSGIDNK,YQEIVNIR,FTTVQFTGEVLK,RGQVLEVDGEK,FVAQGAYDTR,
gi|502088191|ref|XP_004488763.1|PREDICTED: phosphoglycerate kinase, chloroplastic-like [Cicer arietinum]	9	7	5	1448.63	49894.7	26.3	LVASLPEGGVLLLENVR,GVSLLLPSDVVIADK,HLIQNGAK,YSLAPLVPR,KLADLSGK,ADDSIGPEVEK,AQGLSVGSSLVEEDK,
gi|502125814|ref|XP_004499074.1|PREDICTED: uncharacterized protein At1g47420, mitochondrial-like [Cicer arietinum]	9	9	7	4578.77	25874.3	57.33	SYSTTFAAAASANNTLR,YTTYLNAFGPEENYLRK,AAQAVEEFGGILVTLK,SPFSMGVGSLR,CSGLGSEWGK,YTTYLNAFGPEENYLR,DLLAENWSDISDAVVSDAK,EVVTNVFR,VTVLGTSGLAGSYVEQR,
gi|502140721|ref|XP_004504311.1|PREDICTED: tubulin alpha-3 chain-like [Cicer arietinum]	9	4	1	1543.64	50140.4	31.63	FDGAINVDITEFQTNLVPYPR,CGINYQPPSVVPGGDLAK,TVQFVDWCPTGFK,AVCMISNNTAVAEVFSR,
gi|502121024|ref|XP_004497162.1|PREDICTED: proteasome subunit alpha type-5-like isoform X1 [Cicer arietinum] >gi|502121027|ref|XP_004497163.1| PREDICTED: proteasome subunit alpha type-5-like isoform X2 [Cicer arietinum]	9	9	5	3338.49	26195.4	64.14	FGEGDEESMSRPFGVSLLIAGHDENGPSLYYTDPSGTFWQCNAK,FSYGEPMTVESTTQALCDLALR,DLTLQEAETIALSILK,AIGSGSEGADSSLQEQYNK,LFQVEYAIEAIK,VAPTYHLYTPSEVEAVISR,LGSTAIGLK,ITSPLLEPSSVEK,VTPNNVDIAR,
gi|502113295|ref|XP_004494604.1|PREDICTED: putative protease Do-like 14-like [Cicer arietinum]	8	8	2	4914.71	60479.7	27.32	DASFPNVSK,LRPGDWNTVTAGIVSCVDR,INSETPLPDAK,EASGAVHDGSKPCGCFGRDTIANAAAK,INSETPLPDAKLGNSSR,VGPAVVNISIPQDFYGVTTGR,HVLLAVR,AGLQFPVGR,
gi|413945839|gb|AFW78488.1|calmodulin1 [Zea mays]	8	8	1	39022.9	16918.8	93.29	MADQLTDEQISEFKEAFSLFDK,SLGQNPTEAELQDMINEVDADGNGTIDFPEFLNLMAR,HVMTNLGEKLTDEEVDEMIR,ADQLTDEQISEFK,DTDSEEELKEAFR,EADVDGDGQINYEEFVK,EAFSLFDK,EAFSLFDKDGDGCITTK,
gi|502149245|ref|XP_004507451.1|PREDICTED: glycine-rich RNA-binding, abscisic acid-inducible protein-like [Cicer arietinum]	8	8	4	1704.12	15713.7	43.87	NITVNEAQNR,GSGGGGGGGNWR,AFSQYGEIVDSKIINDR,GFGFVTFANEKSMR,ASADVEYR,GFGFVTFANEK,AFSQYGEIVDSK,CFVGGLAWATDSDALEK,
gi|502084173|ref|XP_004487638.1|PREDICTED: flavoprotein WrbA-like [Cicer arietinum]	8	4	3	2443.96	26182	38.08	AFLDATGGLWR,MAVKVYIVYYSMYGHVEK,QPSDLELEQAFHQGK,CEQVPETLAGEVLGK,
gi|502152220|ref|XP_004508822.1|PREDICTED: betaine aldehyde dehydrogenase 1, chloroplastic-like [Cicer arietinum]	8	8	4	793.042	55210.4	38.77	MDIPIPTRQLFINGDWK,GFFVEPTIITDVTTSMQIWK,EVDLPPGVLNILTGLGHEAGAPLASHPDVDK,ELGEWGLDNYLSVK,SPLIVFEDVDLDK,IPIINPSTQHIIGDIPAATK,SGFGRELGEWGLDNYLSVK,GADWASASGAVR,
gi|502146190|ref|XP_004506343.1|PREDICTED: heat shock 22 kDa protein, mitochondrial-like isoform X2 [Cicer arietinum]	8	8	5	14487.3	23298.3	47.83	DDLFSDVFDTFSPTR,RDDLFSDVFDTFSPTR,SLSQVLNMMDQLTDNPFLSASR,LDMPGLGK,FSSRIDLPEK,ETEDALLLR,ISVEQNTLTIK,
gi|502112565|ref|XP_004494372.1|PREDICTED: uncharacterized protein Os08g0359500-like [Cicer arietinum]	8	6	3	1417.95	22890.2	60.93	FGGMGDGGMGGLGGMGGLGGMGGLGGMEGLGGMDFSK,VDWDKWADEDEEEGEVDLGGMDFSK,WADEDEEEGEVDLGGMDFSK,VDLAPDGTFTFSGSAGAGDNQYELK,VYITVQLADSK,SIFCVVQK,
gi|502130905|ref|XP_004500810.1|PREDICTED: glycine-rich RNA-binding protein 7-like [Cicer arietinum]	8	6	4	2892.04	18088	79.37	MAEVEYR,EAIEGMNGMDLDGR,CFVGGLAWATDSDALGK,GFGFVTFATEQSMR,AFSQFGEIVESK,NITVNEAQNRGSGGGGGGGYNR,
gi|6469115|emb|CAB61739.1|putative ABA-responsive protein [Cicer arietinum]	8	8	2	14009.3	16670	75.16	TSYVLHK,LDAIDEANFGYNYSLVGGTDVDESLEK,DADDIVPK,AIEGYVLANPDY,GDLVLSDAVRDETK,GVFSFDDELHSTIVPAK,GDLVLSDAVR,IVAGPSGGSIVK,
gi|502094187|ref|XP_004490160.1|PREDICTED: 14-3-3-like protein GF14 iota-like [Cicer arietinum]	8	4	1	19867.5	29737.3	57.14	YEEMVECMKK,IMSSIEQKEESK,GYEAASATANTDLPSTHPIR,EAAEQSLKGYEAASATANTDLPSTHPIR,
gi|502130706|ref|XP_004500742.1|PREDICTED: peptidyl-prolyl cis-trans isomerase-like [Cicer arietinum]	8	6	3	4986.98	18365.7	72.67	HVVFGQVVEGMDVVK,MSNPKVFFDMTVGGQPAGR,VIPNFMCQGGDFTAGNGTGGESIYGAK,IVMELYSDTTPLTADNFR,VFFDMTVGGQPAGR,TSKPVVIADCGQLS,
gi|502143277|ref|XP_004505282.1|PREDICTED: 10 kDa chaperonin-like [Cicer arietinum]	7	7	4	40730.7	10585.3	82.47	LDDKEFHLFRDEDILGILHD,LIPTFNR,LDDKEFHLFR,DEDILGILHD,SGNLIPVSVK,EGDHVLLPEYGGSQIK,TSAGILLPEK,
gi|525313587|ref|NP_001266087.1|ribonuclease 1-like precursor [Cicer arietinum] >gi|502093830|ref|XP_004490066.1| PREDICTED: ribonuclease 1-like [Cicer arietinum] >gi|3860325|emb|CAA10130.1| ribonuclease T2 [Cicer arietinum]	7	7	4	3373.7	25976.6	58.08	DSSGNSQLYQVYLCVDNSGSDFIDCPVFPHGK,HGTCSESVLNQHDYFETTLNLK,NWPTLACPSGDGITFWTHEWEK,DGTYPSNCDPSKPFDESQISGLTSSLQK,TAIQDGVGFAPFIECNR,ALTSAGINADGGSYSLSNIK,ANLLKALTSAGINADGGSYSLSNIK,
gi|3129939|emb|CAA06792.1|hypothetical protein [Cicer arietinum]	7	7	3	29779.2	15875.2	88.89	ENVDSVEESETEDVGK,ETVVESSAEETKPLDEAEK,SEEIVESPIIAAASETK,ENVDSVEESETEDVGKEEK,VDAEEEALDEK,KSEEIVESPIIAAASETK,VEEVVTVK,
gi|502094815|ref|XP_004490304.1|PREDICTED: 60S acidic ribosomal protein P2-1-like [Cicer arietinum]	6	3	2	18729.3	11543	83.33	HILTSVGIEAEDEKIELLLGEVK,IELLLGEVK,LSSVPSGGGAVAVSAAPGGGAAAAAAPAAEAK,
gi|502151989|ref|XP_004508710.1|PREDICTED: pescadillo homolog [Cicer arietinum]	6	5	1	6269.22	72953	27.27	IDEAQNQRS,ELQGATYTSAGSTAEK,DLEDPQNLLADGIIDRAEANEAAK,LLEAMQISNERK,LAHEWQAYISR,
gi|502150899|ref|XP_004508179.1|PREDICTED: pathogenesis-related protein STH-2-like [Cicer arietinum]	6	6	3	811.14	17999.4	54.38	GVTTFTHEYSSSVAPSR,DVNIIQGDGEAGSIEQVNFNEGSPFK,MFTALIIDSK,YTMIEGDPLGDKLESIAYEVK,TIGDFDVKEEDVK,MSSSYKTIGDFDVK,
gi|502161439|ref|XP_004512165.1|PREDICTED: SKP1-like protein 1A-like [Cicer arietinum]	6	4	1	6655.03	17721.9	67.74	NLLDLTCMTVADMIK,FTLKSSDGEAFEVDEAVAVESQTIK,AWDSDFVK,NLLDLTCMTVADMIKGK,
gi|502151520|ref|XP_004508481.1|PREDICTED: methyl-CpG-binding domain-containing protein 10-like [Cicer arietinum]	6	6	1	1158.34	34418.3	57.01	GVEDAADVKEPIHPEESTHHGENIDIANDEGK,GASEEEVEETKDVEMKEAEETK,KNEIVFTAPTGEEISNK,EGSAAVDAGAGVGEESVSMELPAPPGWNK,SEAVLTAEK,AHPGGPNISEFDWGTGETPR,
gi|502173185|ref|XP_004515271.1|PREDICTED: eukaryotic translation initiation factor 3 subunit J-A-like [Cicer arietinum]	6	6	3	1027.97	25431.5	29.91	NLDTFIPKSESDFVEYAELISHR,QLNVDKPDEDFVAADR,LSMTSLK,NLDTFIPK,DIASSVTAIANEK,SESDFVEYAELISHR,
gi|502163656|ref|XP_004512907.1|PREDICTED: 40S ribosomal protein S7-like [Cicer arietinum]	6	6	1	1458.81	21518.9	34.04	SELKDLYINSAAQIDVSGSR,DVILIATR,DLYINSAAQIDVSGSR,VAQALFDLENTNHELK,DLYINSAAQIDVSGSRK,LETFAAVYR,
gi|502099252|ref|XP_004491431.1|PREDICTED: 65-kDa microtubule-associated protein 1-like [Cicer arietinum]	6	6	3	552.434	65209.5	25.65	RDNTRPVAPVNYVAISKEDAASHVSGTEPIPASP,ILALIDSGNIEPTELLADMDNQIAK,SFAGIPDDTSGTIK,LELSTLLSALGEK,EQLEAIAPVLK,KFDEYQSELQELQK,
gi|502160585|ref|XP_004511798.1|PREDICTED: malate dehydrogenase, glyoxysomal-like isoform X2 [Cicer arietinum]	5	4	2	2085.57	23727.3	38.32	LMQIIELQEMPATSNHPISR,MPTTTTNIIFLVSDCENR,ANTFVAEVQGLDPRDVYFNTNI,MPTTTTNIIFLVSDCENRETDYGAK,
gi|502091326|ref|XP_004489515.1|PREDICTED: uncharacterized protein LOC101501125 [Cicer arietinum]	5	5	2	6439.52	16153.8	59.86	FTETVTEAEPEHK,MEGVESFDIDLKEQK,SSEIDNVVA,MEGVESFDIDLK,GNVKPQEVYETVSK,
gi|502132606|ref|XP_004501443.1|PREDICTED: 17.1 kDa class II heat shock protein-like [Cicer arietinum]	5	5	3	13038.2	17687.5	70.7	MDFRLMGLDSPLLNTLHHIMNITDDTTEK,AMAATPADVKEYPNSYVFVVDMPGLK,LMGLDSPLLNTLHHIMNITDDTTEK,EYPNSYVFVVDMPGLK,VQVEDDNVLLISGER,
gi|502093390|ref|XP_004489927.1|PREDICTED: 40S ribosomal protein S18-like [Cicer arietinum]	4	1	1	2232.86	17624.5	40.13	YSQVVSNSLDMKLR,
gi|502082512|ref|XP_004487189.1|PREDICTED: fasciclin-like arabinogalactan protein 13-like [Cicer arietinum]	4	4	2	6208.83	26769.6	61.13	SGAINDLTDEQK,YYSLSDLLTVSNPVR,QQFPLAIYQLDK,VLLPLQLFGTK,
gi|502136583|ref|XP_004502738.1|PREDICTED: small heat shock protein, chloroplastic-like [Cicer arietinum]	4	4	3	3389.17	26204.9	54.59	VAMDISPFGLLDPWSPMR,VQVVSLSTVSPMLSQK,VPWDIKDEEHEIK,VSVEDDILVIK,
gi|525343957|ref|NP_001265906.1|endochitinase A2-like precursor [Cicer arietinum] >gi|3892724|emb|CAA10189.1| class I chitinase [Cicer arietinum]	4	4	1	337.58	36499.4	15.24	LPGYGTVTNIINGGLECGR,GPIQLSWNYNYGQCGR,AIGVDLLNNPDLVATDPVISFK,QAGGALCPGGLCCSK,
gi|502137547|ref|XP_004503119.1|PREDICTED: NADH dehydrogenase [ubiquinone] iron-sulfur protein 1, mitochondrial-like [Cicer arietinum]	4	4	1	250.904	82289.1	7.24	TVAPNLVHIDER,GMSVLQACEIAGVDIPR,LSIAGNCRMCLVEVEK,IMAQCSSVLLK,
gi|502111694|ref|XP_004494137.1|PREDICTED: peroxiredoxin-2E, chloroplastic-like [Cicer arietinum]	4	4	1	1361.26	23457.8	53.46	LPESTFSYLDAAGEVQTVTLSDLTK,AVLFAVPGAFTPTCSQK,AIGCELDLSDKPVGLGVR,GVDTIACISVNDAFVMK,
gi|502076836|ref|XP_004485473.1|PREDICTED: ferredoxin-1, chloroplastic-like [Cicer arietinum]	4	4	2	12208.9	16330.1	59.6	LITPEGPQEFECPDDVYILDQAEEVGLELPYSCR,ASTPALYGTSVSTSFIR,SDVVIETHKEEELTA,SDVVIETHK,
gi|502102345|ref|XP_004492045.1|PREDICTED: uncharacterized protein LOC101492616 [Cicer arietinum]	3	3	1	271.842	18569.4	40.24	QFELAMATQTHQPLIHDSSPK,QFELAMATQTHQPLIHDSSPKM,HVTHIGFDGSTTTNNVK,
gi|502091456|ref|XP_004489555.1|PREDICTED: 17.8 kDa class I heat shock protein-like [Cicer arietinum]	3	2	2	5066.4	16088.4	61.87	ETSDSHVFICDLPGLK,CPILSTPTDWK,
gi|356520641|ref|XP_003528969.1|PREDICTED: calcium-binding allergen Ole e 8-like [Glycine max]	3	3	1	1110.43	15733.3	44.6	NGLISTEELHLALNR,SDTPDGGDIELR,ISVNEIETVLR,
gi|502119248|ref|XP_004496553.1|PREDICTED: 60S ribosomal protein L36-2-like [Cicer arietinum] >gi|502128416|ref|XP_004499956.1| PREDICTED: 60S ribosomal protein L36-2-like [Cicer arietinum] >gi|502151759|ref|XP_004508599.1| PREDICTED: 60S ribosomal protein L36-2-like isoform X1 [Cicer arietinum] >gi|502151761|ref|XP_004508600.1| PREDICTED: 60S ribosomal protein L36-2-like isoform X2 [Cicer arieti…	3	3	2	1704.94	12398.8	27.27	EEMSNVLR,EVAGFAPYEKR,QPSTGLFVGLNK,
gi|502089874|ref|XP_004489047.1|PREDICTED: uncharacterized protein At3g15000, mitochondrial-like [Cicer arietinum]	3	3	1	503.218	44490.2	18.58	ATTSSLNDPNPNWSNRPPK,WVLPDSYLNVK,TLAEVVGSEEEAR,
gi|502083218|ref|XP_004487393.1|PREDICTED: syntaxin-132-like [Cicer arietinum]	3	3	2	464.552	32145	23.67	DLMTEFQTLR,VITVTGTRPDDETIDHLIETGNSEQIFQK,GQVVNTVEEIQER,
gi|502156594|ref|XP_004510552.1|PREDICTED: 17.4 kDa class III heat shock protein-like isoform X1 [Cicer arietinum] >gi|502156596|ref|XP_004510553.1| PREDICTED: 17.4 kDa class III heat shock protein-like isoform X2 [Cicer arietinum]	3	3	2	1389.09	17080.5	34.9	EYIFFMDLPGLSK,LPENANVSAITAK,SKTVEVAIA,
gi|14589311|emb|CAC43238.1|calcium binding protein [Sesbania rostrata]	3	3	1	1616.9	16079.6	74.48	NGLISATELCQVLNSLGMK,DKNGLISATELCQVLNSLGMK,ISVTELDNVLR,
gi|502087746|ref|XP_004488629.1|PREDICTED: uncharacterized protein LOC101512250, partial [Cicer arietinum]	2	2	1	416.736	38215.9	29.22	SDLGQPSDAAQEDTVGPSNVVAQDDEEDEETTSDDDYISNHMIMNK,TQAEAIGLPYAK,
gi|502091339|ref|XP_004489519.1|PREDICTED: glycine-rich RNA-binding protein 3, mitochondrial-like [Cicer arietinum]	2	2	1	1443.85	27325.1	48.68	YGEVLDAKVIMDR,LFVGGISYNTDDSSLQQHFSR,
gi|502133736|ref|XP_004501873.1|PREDICTED: uncharacterized protein LOC101509740 [Cicer arietinum]	2	2	1	833.429	14035.6	32.76	YEEEPSQVGYR,QVVYEDDEIEAVR,
gi|462402567|gb|EMJ08124.1|hypothetical protein PRUPE_ppb015108mg, partial [Prunus persica]	2	2	1	447.14	54296.6	14.99	AHWVLFAINAVSEVIYYLDPVHDNYSNHPEIK,YIVDMFLGNKESDK,
gi|502082432|ref|XP_004487165.1|PREDICTED: ketol-acid reductoisomerase, chloroplastic-like [Cicer arietinum]	2	2	1	178.086	63914.6	18.87	VNLAGHDEFIVR,QIGVIGWGSQGPAQAQNLR,
gi|502103311|ref|XP_004492252.1|PREDICTED: fimbrin-1-like [Cicer arietinum]	2	2	1	44.7362	75490.6	6.51	AIGCTVVNIGTQDLIEGRR,VVGENLSEEER,
gi|502140070|ref|XP_004504044.1|PREDICTED: peptidyl-prolyl cis-trans isomerase FKBP16-2, chloroplastic-like isoform X1 [Cicer arietinum]	2	2	2	320.368	22871.3	16.67	FVGIGVGIVTAWVMGLTALDADATR,FVGLYSGNAK,
gi|502171676|ref|XP_004515081.1|PREDICTED: isocitrate lyase 2-like [Cicer arietinum]	2	2	1	207.155	65393.2	8.84	TDADAATLIQSNIDTRDHQFILGVTNSNFK,HLDTIYVSGWQCSSTHTTTNEPGPDLADYPYDTVPNK,
gi|502083048|ref|XP_004487352.1|PREDICTED: uncharacterized protein C167.05-like [Cicer arietinum]	2	1	1	1132.73	30189.5	18.56	ASDLAQPLVESQTPFK,
gi|502155651|ref|XP_004510144.1|PREDICTED: UMP/CMP kinase-like isoform X2 [Cicer arietinum]	2	2	1	1073.11	16282.6	17.86	FLIDGFPR,VFLESSLPVINYYDAK,
gi|502156648|ref|XP_004510578.1|PREDICTED: glutamate receptor 2.9-like [Cicer arietinum]	2	2	2	229.411	62703.6	16.01	SKEAWMFLDAFTK,SYREMAFWSPTIGFSK,
gi|502110465|ref|XP_004493886.1|PREDICTED: probable mediator of RNA polymerase II transcription subunit 37c-like [Cicer arietinum]	27	27	9	5947.84	71700.1	56	FELTGIPPAPRGVPQITVCFDIDANGILNVSAEDK,MYQGGAGPDMGGAAADEEYAPSGGSGAGPK,EIAEAYLGTAIKNAVVTVPAYFNDSQR,LSKEDIEK,NQVAMNPINTVFDAKR,TLSSTAQTTIEIDSLYEGIDFYSPITRAR,EQVFSTYSDNQPGVLIQVFEGER,KEQVFSTYSDNQPGVLIQVFEGER,ELESVCNPIIAK,FSDASVQSDMK,MREIAEAYLGTAIK,GEGPAIGIDLGTTYSCVGVWQHDR,IEDSIEQAIQWLDSNQLAEADEFEDK,QATKDAGVIAGLNVMR,ARFEELNMDLFR,DAGVIAGLNVMR,EIAEAYLGTAIK,VNHFVQEFK,SINPDEAVAYGAAVQAAILSGEGNEK,NQVAMNPINTVFDA…
gi|502150606|ref|XP_004508035.1|PREDICTED: sucrose synthase-like isoform X3 [Cicer arietinum]	25	25	8	1702.77	92998.3	40.57	GAFVQPAVYEAFGLTVVEAMGCGLPTFATLNGGPAEIIVHGK,FEVWPYLETYTEDVAHELAK,VNVHALVVEELQPAEFLK,LRELVNLVVVAGDR,LLTLTGVYGFWK,FNIVSPGADETIYFPYTETSR,YTWQIYSQR,ELQGKPDLIVGNYSDGNIVASLLAHK,AADLLVEFFEK,VFGTEHCHILR,LAESVPLAVEE,VVHGIDVFDPK,MYALIDTYK,ELVNLVVVAGDR,GWGDTAER,NEILALLSR,DTVGQYESHTAFTLPGLYR,LLPDAVGTTCGQR,QQGLDIVPR,NISGLVEWYGK,LGVTQCTIAHALEK,IQNPDSLQHVLR,LTDGAFGEVLR,FQEIGLER,SIGNGVQFLNR,
gi|502120564|ref|XP_004497004.1|PREDICTED: uncharacterized protein LOC101500213 [Cicer arietinum]	29	28	8	9326.17	59937.2	69.18	FLSQPFHVAEVFTGAPGK,YDDLSEQAFYMVGGIDEVIAK,GSITSVQAIYVPADDLTDPAPATTFAHLDATTVLSR,MLSPLILGDEHYQTAR,TIAMDATEGVVRGWR,GAIGHVCQVIGAVVDVR,DAEGQDVLLFVDNIFR,ITDEFTGK,IMNVIGEPIDEKGELK,KGSITSVQAIYVPADDLTDPAPATTFAHLDATTVLSR,TVLIMELINNVAK,EAPAFVEQATEQEILVTGIK,AHGGFSVFAGVGER,FEEGLPPILTALEILDHETR,IPSAVGYQPTLSTDLGGLQER,LVLEVAQHLGEGVVR,QISELGIYPAVDPLDSTSR,CALVYGQMNEPPGAR,EMIESGVIK,IMNVIGEPIDEK,VVDMLAPYQR,ENITSFQGVL…
gi|502091958|ref|XP_004489678.1|PREDICTED: 5-methyltetrahydropteroyltriglutamate--homocysteine methyltransferase-like isoform X1 [Cicer arietinum] >gi|502091962|ref|XP_004489679.1| PREDICTED: 5-methyltetrahydropteroyltriglutamate--homocysteine methyltransferase-like isoform X2 [Cicer arietinum] >gi|502091965|ref|XP_004489680.1| PREDICTED: 5-methyltetrahydropteroyltriglutamate--homocysteine methyl…	20	11	4	1631.88	83368.2	27.39	NDMVEYFGEQLSGFAFTVNGWVQSYGSR,SGQAHYLDWAVHSFR,ALGVDTVPVLVGPVTYLLLSKPAK,GNASVPAMEMTK,DEAFFSSNAAAQASRK,LVVSTSCSLLHTAVDLVNETK,YLFAGIVDGR,DGVKYGAGIGPGVYDIHSPR,YGEVNPALTNMVEATK,VVELQEQLDIDVLVHGEPER,GGFPTGKYLFAGIVDGR,
gi|502104660|ref|XP_004492608.1|PREDICTED: 2,3-bisphosphoglycerate-independent phosphoglycerate mutase-like [Cicer arietinum]	20	19	9	2259.57	61459.6	50.81	DVLDGSSVGFVETLENDLANLR,SVGPIVDGDAVVTFNFRADR,TDLPDGGLANVAATVMNLHGFEAPSDYEPSLIEVVDN,IASGGGRMYVTMDR,SGYFNSELEEYVEIPSDSGITFNEQPK,INLPNGDMVGHTGDIEATIVACK,NGQVQILTSHTLEPVPIAIGGPGLAPGVR,SVGPIVDGDAVVTFNFR,GSSGFSWK,FTNAVEAVK,ANDQYLPPFVIVDESGK,MVLDAIEQVGGIYVVTADHGNAEDMVK,AVGLPTEDDMGNSEVGHNALGAGR,YENDWSVVK,YAGMLEYDGELK,IFDGEGFNYIK,LDQVQLLLK,TSGEYLVHNGVR,LVDLALESGK,
gi|502111700|ref|XP_004494139.1|PREDICTED: enolase-like [Cicer arietinum]	19	19	12	9984.59	44705.8	62.32	KYGQDAVNVGDEGGFAPNIQENK,EAMKMGVEVYHHLK,VNQIGSVTESIEAVRMSK,GNPTVEVDITVSDGTFAR,SYDLNFKEDNNDGSQK,SGETEDTFIADLAVGLATGQIK,LDGTVNEWGWCKQK,IEEELGAEAVYAGTNFR,YGQDAVNVGDEGGFAPNIQENK,AGYTGKVVIGMDVAASEFYK,AGWGVMTSHR,ISGNALKDLYK,MTGEIGANVQIVGDDLLVTNPK,ACNALLLK,SFVAEYPIVSIEDPFDQDDWEHYGK,AAVPSGASTGIYEALELR,AVDNVNSIIAPALIGK,VNQIGSVTESIEAVR,EGLELLNTAIAK,
gi|502090152|ref|XP_004489137.1|PREDICTED: transaldolase-like [Cicer arietinum]	17	17	9	1769.24	48570	55.43	YEAVIDAYLDGLEASGLNDLSR,NPAYPDTLYVAPLIGPDTVSTMPDQALQAFIDHGIVAR,DIQDACKLFEPIYDETDGGDGYVSVEVSPR,DIESAYWELVVK,AISSSSAYNDQFRELVQAGKDIESAYWELVVK,MASSLSVSK,SVGSQLELEGVDSFK,TIDSNASEAEGIYNALQK,INLSASLR,AISSSSAYNDQFR,IPATAACVPSIK,VTSVASFFVSR,SFESLLDTLQEK,GVTSNPAIFQK,LTTPNASASLPEALR,IGTPEALNLR,LADDTQGTIEDAK,
gi|502112841|ref|XP_004494460.1|PREDICTED: S-adenosylmethionine synthase-like [Cicer arietinum]	15	8	3	3546.08	43604.2	63.1	CIVQVSYAIGVPEPLSVFVDSYGTGK,TQVTVEYYNEDGAMVPVR,TNMVMVFGEITTK,LCDQISDAVLDACLEQDPDSK,VHTVLISTQHDETVSNDQIAADLK,IPDKEILQIVK,TIGFISDDVGLDADK,VLVNIEQQSPDIAQGVHGHFTK,
gi|502148909|ref|XP_004507317.1|PREDICTED: beta-glucosidase 24-like [Cicer arietinum]	15	15	4	1645.62	58135.3	33.07	CSDPTCLGGNSGTEPYTVTHNQILAHAHAVR,DYADLCFHEFGDR,IADGSNGDVAIDQYHR,LPKFTTEQSR,EALLDTFR,YKEDVQIIK,EDVQIIKDLNMDSYR,GPSIWDTYTHNHPERIADGSNGDVAIDQYHR,DNVEDELATR,VSAQWYQNFLK,SAIQLGANVK,FGLNYIDYK,AASSWLYVYPR,FSISWSR,DLLLHIK,
gi|502081929|ref|XP_004487013.1|PREDICTED: actin-like [Cicer arietinum]	15	2	2	3545.17	41925	47.21	TYELPDGQVITIGAERFR,TYELPDGQVITIGAER,
gi|502135169|ref|XP_004502243.1|PREDICTED: serine hydroxymethyltransferase 1-like [Cicer arietinum]	14	14	4	1502.58	52224.2	47.77	GYSLVTGGTENHLVLWDLRPLGLTGNK,INFAVFPSLQGGPHNHQIGALAVALK,KGQPENAVYDFEDK,FSASFDMPGFLVSELK,YYGGNEFIDQIENLCR,GQPENAVYDFEDK,DFEQIAEFLHR,VNSSTGFIDYDRLEEK,ISATSIYFESLPYK,LCDLCNITVNK,ANAVALGNYLISK,NAVFGDSSALAPGGVR,AGMIFYRK,LLKDFNK,
gi|502091438|ref|XP_004489551.1|PREDICTED: elongation factor 1-alpha-like [Cicer arietinum] >gi|502091441|ref|XP_004489552.1| PREDICTED: elongation factor 1-alpha-like [Cicer arietinum]	14	14	3	2451.46	49672.4	35.12	MITGTSQADCAVLIIDSTTGGFEAGISK,ITGTSQADCAVLIIDSTTGGFEAGISK,STNLDWYKGPTLLEALDQINEPK,YDEIVKEVSSYLK,FHINIVVIGHVDSGK,GFVASNSK,SVEMHHEALTEALPGDNVGFNVK,MIPTKPMVVETFSEYPPLGR,GPTLLEALDQINEPK,QTVAVGVIK,VETGVIKPGVIVTFGPTGLTTEVK,YYCTVIDAPGHR,LPLQDVYK,IGGIGTVPVGR,
gi|502081910|ref|XP_004487007.1|PREDICTED: triosephosphate isomerase, cytosolic-like [Cicer arietinum]	14	14	11	12839.6	27273	79.37	KGGAYTGEISAEMLVNLDIPWVILGHSER,VATPAQAQEVHADLRK,IVTTLNEAK,SDFHVAAQNCWVRK,VPGEDVVEVVVSPPYVFLPVVK,VSNWDNVVLAYEPVWAIGTGK,VIACIGETLEER,ELASQPDVDGFLVGGASLKPEFIDIINAATVK,SDFHVAAQNCWVR,VAYALSLGR,QLLNESNEFVGDK,FFVGGNWK,VATPAQAQEVHADLR,EAGTTIAVVAEQTK,
gi|502137555|ref|XP_004503122.1|PREDICTED: glutamine synthetase nodule isozyme-like [Cicer arietinum]	14	14	6	4869.91	39130.1	61.97	HVEHIAAYGEGNER,DSEVILYPQAIFK,RPASNMDPYVVTSMIADTTILKP,GNNILVMCDAYTPAGEPIPTNK,GNNILVMCDAYTPAGEPIPTNKR,ITEIAGVVLSLDPKPIK,DNNWPVGWPVGGYPGPQGPYYCGIGADK,IFSHPDVVAEEPWYGIEQEYTLLQK,AFCRDVVDAHYK,HVEHIAAYGEGNERR,WNYDGSSTGQAPGQDSEVILYPQAIFK,TFLWGVANR,NDGGYEVIK,TLPGPVSDPSELPK,
gi|502086214|ref|XP_004488146.1|PREDICTED: sucrose synthase-like isoform X6 [Cicer arietinum]	14	5	1	547.659	90743.6	21.45	YTWQIYSDRLLTLTGVYGFWK,GILQHHQVIAEFEEIPEENR,NITGLVEWYGK,ESLQPLLEFLR,ALENEMLKR,
gi|357503377|ref|XP_003621977.1|Heat shock 70 kDa protein [Medicago truncatula] >gi|357503411|ref|XP_003621994.1| Heat shock 70 kDa protein [Medicago truncatula] >gi|355496992|gb|AES78195.1| Heat shock 70 kDa protein [Medicago truncatula] >gi|355497009|gb|AES78212.1| Heat shock 70 kDa protein [Medicago truncatula]	13	12	3	1091.65	49433.4	19.32	FEEINMDLFNECMKTVESCLADAK,DVTPLSLGMSTLGDVMNVVIPR,SGVDDIILVGGSSR,MIINEPTAAAIAYGLDK,EISTGSTNEITITSDEER,ELLRDFFNGK,GNPLDVSFAIDENGILTVSAKEISTGSTNEITITSDEER,LIQEAEYHDEDVEFLK,TKEFYTVVDNQSR,SGVDDIILVGGSSRIPK,TVESCLADAKMDK,VMNALDDSVYK,
gi|536290971|ref|NP_001269246.1|S-adenosylmethionine synthase-like [Cicer arietinum] >gi|219522343|gb|ACL14491.1| S-adenosylmethionine synthetase [Cicer arietinum] >gi|219522345|gb|ACL14492.1| S-adenosylmethionine synthetase [Cicer arietinum]	13	4	1	2823.57	43750.4	53.03	ATETFLFTSESVNEGHPDK,CLVQVSYAIGVPEPLSVFVDSYGTGK,NIGFVSDDVGLDADNCK,SIVASALAR,
gi|357452217|ref|XP_003596385.1|Phosphoenolpyruvate-carboxylase [Medicago truncatula] >gi|355485433|gb|AES66636.1| Phosphoenolpyruvate-carboxylase [Medicago truncatula]	12	12	5	348.306	106295	10.49	DITPDDKQELDEALQR,AIPWIFAWTQTR,MASIDAQLRQLAPAK,LDIRQESDR,LLVSQDLWPFGEQLR,FLDILQDLHGEDLK,VSEDDKLIEYDALLLDR,AIADGSLLDFLR,VTVQGEVIEQSFGEQHLCFR,FSAAWQLYK,LIEYDALLLDR,QEWLLSELSGK,
gi|502181060|ref|XP_004516751.1|PREDICTED: isoliquiritigenin 2'-O-methyltransferase-like [Cicer arietinum]	11	11	6	4017.51	41031.9	58.27	DAILDPNIENIFQSLNGR,ADDAYLSALVLCFSR,LVCHNWSDEECVK,TQSSHGSSLYASEIASQLPNQHPELTDR,AMAHAGPLEIK,AHAGPLEIK,VYALTPIGQYFALDK,VIVLDYINPELPDSSK,QTQLPAEVPK,LIISQYPSIK,AMAHAGPLEIKR,
gi|525313835|ref|NP_001266148.1|flavoprotein WrbA-like [Cicer arietinum] >gi|21068664|emb|CAD31838.1| putative quinone oxidoreductase [Cicer arietinum]	11	9	3	10912.4	21080.1	81.82	LAEEIQK,GGSPYGAGTYAGDGSR,FSYYSTYGHVHK,FGMMAAQFKAFMDATGGLWR,GAASVEGVEAK,SDVPIITPNELPEADGLLFGFPTR,AFMDATGGLWR,QPTELELAQAFHQGK,LWQVPETLPEDVLGK,
gi|502131502|ref|XP_004501005.1|PREDICTED: isoflavone reductase-like protein-like isoform X2 [Cicer arietinum]	11	11	7	4746.41	34235.2	54.52	GDQTNFEIEPSFGVEASELYPDVK,NTYSFNELIALWENK,YTTVDEFLDQFA,DIQESPIPINVILSINHSVFVK,AVFNKEDDIGTFTIR,QVDVVISTVGHVQLADQVK,EDDIGTFTIR,VIIYGDGTAKAVFNK,ADLLNTFK,FLPSEFGNDVDR,TLGVNLVPGDFYDHENLVK,
gi|502099656|ref|XP_004491530.1|PREDICTED: heat shock cognate protein 80-like isoform X1 [Cicer arietinum]	10	10	2	499.079	77680.5	21.25	QKPIWMRKPEEITK,MAEQETFAFQAEINQLLSLIINTFYSNKEIFLR,SLTNDWEEHLAVK,LDGQPELFIHIIPDK,IKEVSHEWSLVNK,GIVDSEDLPLNISR,EDQLEYLEERR,ELISNASDALDK,AVENSPFLEK,EGQSDIFYITGESK,
gi|502087217|ref|XP_004488465.1|PREDICTED: citrate synthase, mitochondrial-like [Cicer arietinum]	10	10	5	555.621	52731.6	22.67	GMTALVWLGSAVDPDEGIRFR,VPSKEQVDSLAQELR,GMTALVWLGSAVDPDEGIR,HLPNDPLFQLVSK,TLSSGQVVPGYGHGVLR,IPEYAYK,TLSSGQVVPGYGHGVLRNTDPR,SLGVGPQLIWDR,EQVDSLAQELR,ITVDMVLGGMR,
gi|502094462|ref|XP_004490223.1|PREDICTED: alpha-1,4-glucan-protein synthase [UDP-forming]-like [Cicer arietinum]	10	8	3	1094.27	41620.5	45	NLLNPSTPFFFNTLYDPYR,EGAPTAVSHGLWLNIPDYDAPTQLVKPHER,NTRYVDAVMTIPK,ASCISFKDSACR,YIYTIDDDCFVAK,GTLFPMCGMNLAFNR,ASNPFVNLK,GTLFPMCGMNLAFNRELIGPAMYFGLMGDGQPIGR,
gi|502153674|ref|XP_004509426.1|PREDICTED: isocitrate dehydrogenase [NAD] regulatory subunit 1, mitochondrial-like isoform X1 [Cicer arietinum]	9	9	4	1228.5	39548.5	23.06	DLGGTSTTQEVVDAVIDALD,ELDLYASLVNCFNLPGLPTR,TANPVALLLSSAMMLRHLQFPAFADR,YAFEYAYLNNR,ENTEGEYAGLEHEVVPGVVESLK,HLQFPAFADR,HDNVDIVVIR,LADGLFLESCREVATK,SQSQSNSLGSTR,
gi|502149316|ref|XP_004507479.1|PREDICTED: transcription factor BTF3 homolog 4-like [Cicer arietinum]	9	9	5	14248	21811.9	74.49	QPPEAGAGSTAAQEENDDDVPELVPGETFETAAEEPKDS,IGVNAIPQIEEVNIFKDDVVIQFLNPK,QPPEAGAGSTAAQEENDDDVPELVPGETFETAAEEPK,KLQDILPSIIHQLGPDNLENLK,LQDILPSIIHQLGPDNLENLKK,VQASIAANTWVVSGAPQTK,IGVNAIPQIEEVNIFK,DDVVIQFLNPK,LQDILPSIIHQLGPDNLENLK,
gi|502089753|ref|XP_004489007.1|PREDICTED: gamma-glutamyl hydrolase-like [Cicer arietinum]	9	9	7	1007.26	38721.9	43.44	IPHTEDAIQITQHVANFLVSEAR,SLNRPVSQELLDNLIYNYKPTYCGYAGK,LNNATDISYIAASYVK,LSSFFEILTTCNDEDDKVYVSTVR,NYPVTGFQWHPEK,LSTECLVMQNHCFGISPAK,DGLYFETVK,NAFEWGSSK,VVPLIFTEPTEK,
gi|502183875|ref|XP_004517235.1|PREDICTED: 40S ribosomal protein S10-like [Cicer arietinum]	8	8	5	2238.27	19892.4	34.08	GPAGEFGGDKGGAPADYRPSFGGPGGRPGFGR,YLFQEGVCYAKK,GGPRGPAGEFGGDK,DFNLAKHPEIDVPNLQVIK,EICKYLFQEGVCYAK,YLFQEGVCYAK,TYLNLPSEIVPATLK,HPEIDVPNLQVIK,
gi|502159003|ref|XP_004511361.1|PREDICTED: cysteine synthase-like isoform X1 [Cicer arietinum] >gi|502159006|ref|XP_004511362.1| PREDICTED: cysteine synthase-like isoform X2 [Cicer arietinum]	8	8	5	1493.81	34391	26.15	IQGIGAGFVPGVLEVNLIDEVIQISSDEAIETAK,GTEGKVDAFVSGIGTGGTITGAGK,GLITPGQSVLIEPTSGNTGIGLAFMAAAK,LIITMPASMSLER,TPNAYILQQFENPANPK,DVTELIGK,RQAETMTFEP,YLSSVLFESVR,
gi|502117760|ref|XP_004495932.1|PREDICTED: fumarate hydratase 1, mitochondrial-like [Cicer arietinum]	8	7	4	334.787	53626.2	19.68	FTSNYSSSSFREERDTFGPIQVPSDK,SIEFKDIVK,LGVLSSEEFDSLVVPEK,LLGDSSASFEK,DTFGPIQVPSDK,AIMQAAQEVAEGK,CAAKVNMEYGLDPTIGK,
gi|502096455|ref|XP_004490742.1|PREDICTED: CBS domain-containing protein CBSX3, mitochondrial-like isoform X1 [Cicer arietinum]	8	8	3	1685.76	22687.1	56.1	MQGGLRSFLSNGNIIK,GADGSWLWCTTDETVYDAVK,AVVSEHRQELDR,SMTQNNVGALVVVKPGEQNTIAGIITER,LITVTPDTK,GMIGMVSIGDVVR,IEEHGFESATISDILQGK,MVTPLLQPAAFSR,
gi|502139546|ref|XP_004503810.1|PREDICTED: calnexin homolog isoform X2 [Cicer arietinum]	7	5	2	578.844	61834.5	9.29	GIWKPQDIPNPDYFELK,ANFLSSEDFEPSLIPAK,YAIVKELDEPANLKDETAVLQFETR,DETAVLQFETRLQNGLECGGAYLK,DETAVLQFETR,
gi|502082010|ref|XP_004487038.1|PREDICTED: 60S ribosomal protein L23a-2-like [Cicer arietinum]	7	7	3	3721.2	17246.4	34.64	LDHYQILKFPLTTESAMK,KVNTLIRPDGTK,KIEDNNTLVFIVDLR,MYDIQAK,NKLDHYQILK,AYVRLTPDYDALDVANK,LTPDYDALDVANK,
gi|502129048|ref|XP_004500164.1|PREDICTED: DNA damage-inducible protein 1-like [Cicer arietinum]	7	7	3	427.473	45377.3	26.81	LFNGNEEQAAGFLFGG,QKEEEMALLFADPFDVEAQK,EASSSGNPLPVTSGGNNPSQGGTSSGGASGDR,QKGIDENWEAALEHNPEAFAR,LVELGFGR,VGGGEVSVPFLQEK,AFVDSGAQSTIISK,
gi|525314123|ref|NP_001265954.1|adenosylhomocysteinase-like [Cicer arietinum] >gi|60219077|emb|CAI56440.1| S-adenosyl-L-homocysteine hydrolase [Cicer arietinum]	7	7	5	391.334	53957.6	22.27	NNAIVCNIGHFDNEIDMAGLENYPGVK,WVFPETNTGIIVLAEGR,LEIELAEIEMPGLISSR,GETLQEYWWCTER,LVGVSEETTTGVK,VGVVCGYGDVGK,HSLPDGLMR,
gi|502088285|ref|XP_004488787.1|PREDICTED: thiosulfate/3-mercaptopyruvate sulfurtransferase 1, mitochondrial-like [Cicer arietinum]	7	7	2	760.957	41389.7	37.87	NPIQEYQVAHIPGALFFDVDGIADR,ASGYDVESSASSDAILK,NIDEQSHQLIDAR,VYQGQAVGPITFETK,IWVLDGGLPR,SIITHHPPILSSFFSK,FQPHLVWSLEQVTR,
gi|502148036|ref|XP_004507013.1|PREDICTED: 60S ribosomal protein L7-4-like isoform X1 [Cicer arietinum] >gi|502148038|ref|XP_004507014.1| PREDICTED: 60S ribosomal protein L7-4-like isoform X2 [Cicer arietinum]	6	3	3	1858.04	28428.1	41.15	SIVPESVLK,ENFINELIR,IALTDNSVIEQGLGK,
gi|502100181|ref|XP_004491655.1|PREDICTED: pyruvate dehydrogenase E1 component subunit beta, mitochondrial-like [Cicer arietinum]	6	6	3	622.894	39130.7	21.39	STINASVR,SNYMSAGQISVPIVFR,IAGADVPMPYAANLER,LAVPQIEDIVR,DVTITAFSK,EGISAEVINLR,
gi|502142788|ref|XP_004505107.1|PREDICTED: isoflavone 4'-O-methyltransferase-like [Cicer arietinum]	6	6	4	841.81	40467.2	39.61	CTVFDQPQVVGNLTGTENLNFVGGDMFK,MDFNSNGSEENELYR,ELTGLQLDYDLVMLTMFLGKER,HVFEGLESLVDVGGGTGGVTK,GALHPSSLDMWSASK,LLTYNGFFVKTTVNAK,
gi|502138368|ref|XP_004503379.1|PREDICTED: phosphoglucomutase, cytoplasmic-like isoform X1 [Cicer arietinum] >gi|502138370|ref|XP_004503380.1| PREDICTED: phosphoglucomutase, cytoplasmic-like isoform X2 [Cicer arietinum]	6	6	3	313.168	70432.8	12.32	IFVDELGAQESSLLNCIPK,SESQNDPPEFGAAADGDADR,VFVQPHYLENFVQASFNALTEEK,LSHEALAPLVEVALK,EDFGGGHPDPNLTYAK,LQSSLSEANQIIK,
gi|3860327|emb|CAA10131.1|chalcone synthase [Cicer arietinum]	6	6	4	909.461	42404.9	22.77	EVLSEYGNMSSACVLFILDEMR,ALIEAFQPLNISDYNSIFWIAHPGGPAILDQVEEK,ITHLIFCTTSGVDMPGADYQLTK,AEGPATILAIGTANPPNR,EAGLTFHLLKDVPGIVSK,VDQSTYPDFYFK,
gi|502160159|ref|XP_004511653.1|PREDICTED: 40S ribosomal protein S13-like [Cicer arietinum]	6	1	1	3289.91	17118.1	34.44	ISSQDVDENICK,
gi|502087679|ref|XP_004488608.1|PREDICTED: serine carboxypeptidase II-2-like [Cicer arietinum]	6	6	2	582.787	54334.3	19.37	IWMFSGNTDSVIPVTSTR,TDFFISGESYAGHYVPQLSQLIVNHNSATK,ALPGQNFNINFEHYSGYITVNEDTGR,QNPINFK,LLNLLCDSQSVEHPSTSCEK,TAEDSLIFLLK,
gi|502140693|ref|XP_004504302.1|PREDICTED: 14-3-3-like protein C-like [Cicer arietinum]	5	2	1	19780	29604.1	43.08	LNVELTVEER,NLLSIGYK,
gi|502129671|ref|XP_004500389.1|PREDICTED: 26S protease regulatory subunit 6B homolog isoform X1 [Cicer arietinum]	5	2	2	343.618	46870.4	19.86	SEYLYGGDASSDEDDLYSR,GVLLYGPPGTGK,ILSTINR,AVANHTTAAFIR,MNLSDEVDLEDYVSRPDK,
gi|502155536|ref|XP_004510111.1|PREDICTED: malate dehydrogenase, cytoplasmic-like [Cicer arietinum]	5	1	1	506.382	33279.3	24.67	NVSIYKAQASALEEHAAADCK,
gi|502131424|ref|XP_004500981.1|PREDICTED: 26S protease regulatory subunit 10B homolog A-like [Cicer arietinum]	5	4	1	394.668	44853.6	21.86	SLQSVGQIIGEVLRPLDNER,ESIELPLMNPELFLR,AIASNIDANFLK,DHQPCIIFMDEIDAIGGR,
gi|357503449|ref|XP_003622013.1|Heat shock protein [Medicago truncatula] >gi|355497028|gb|AES78231.1| Heat shock protein [Medicago truncatula]	5	4	1	2615.23	61900.4	28.34	ATAGNTHLGGEDFDNRMVNYFVEEFK,ATAGNTHLGGEDFDNR,DFFNGKDLCK,YYTAIDNHCSVSIEVYEGERAK,
gi|502136153|ref|XP_004502578.1|PREDICTED: alcohol dehydrogenase 1-like [Cicer arietinum]	4	4	3	431.1	41762.6	17.89	AAIAWEAGKPLVIEEVEVAPPQAGEVR,TDLPNVVEK,IIGVDLVSSR,AFDYMLKGQSIR,
gi|502150284|ref|XP_004507879.1|PREDICTED: peroxidase 16-like [Cicer arietinum]	4	3	1	1227.94	31375.6	15.66	GCDASILLANNKAEK,IAINMDPITPQK,AFESAFIDAITK,
gi|502161178|ref|XP_004512064.1|PREDICTED: isoflavone reductase-like protein-like [Cicer arietinum]	4	4	3	1295.82	33905	32.47	VVILGDGNVK,FLPSEFGLDVDR,TSGVTLLYGDLGDHESLVK,IYIPEDQLLK,
gi|502118925|ref|XP_004496443.1|PREDICTED: peroxidase 12-like [Cicer arietinum]	4	4	1	3630.27	39669	61.06	MGQLNVLTGTQGEIR,ATKSFLGSVVEDVVEGFLEI,IFDDDIGQAAGLLR,DIVTNFAVNQSLFFEK,
gi|502077968|ref|XP_004485798.1|PREDICTED: 40S ribosomal protein S6-like [Cicer arietinum]	4	4	4	1093.9	28454.2	21.77	QGVLTPGR,RISQEVNGDALGEEFK,GCIVSPDLSVLNLVIVK,LVTPLTLQR,
gi|502151210|ref|XP_004508329.1|PREDICTED: uncharacterized protein LOC101512577 [Cicer arietinum]	4	4	2	1198.66	25130.4	58.08	SPLLNTNTETTTPTQTPQPTTTSTTQK,LLPTGTVFLFQFLNPVVTNSGHCK,GLWPSEASNSIDLSK,SGTDSIGSLIK,
gi|502120598|ref|XP_004497016.1|PREDICTED: probable fructose-bisphosphate aldolase 3, chloroplastic-like [Cicer arietinum]	4	4	1	298.292	42721.5	14.87	TWQGRPENVEAAQK,LNSLSSQWIANNPFSSR,ASSYSDELVLTAK,TVVSIPSGPSALAVK,
gi|502096568|ref|XP_004490785.1|PREDICTED: UTP--glucose-1-phosphate uridylyltransferase-like [Cicer arietinum]	4	4	1	527.143	53510.4	15.29	IQTPTDEVVVPYDSLAPTPGGSSEIK,SAVAGLEQISENEK,LVVDDFLPLPSK,SGVKLEIPDGAK,
gi|502149291|ref|XP_004507469.1|PREDICTED: 40S ribosomal protein S25-2-like [Cicer arietinum]	3	3	1	3871.89	12013.1	34.26	MVSSHSSQQIYTRATNT,VNNMVLFDQATYDK,LITPSVLSDR,
gi|502148364|ref|XP_004507137.1|PREDICTED: uncharacterized protein LOC101506028 [Cicer arietinum]	3	2	1	1080.86	49339.1	25.29	SNGDVAVDQYHR,EDVAIMKHMNTDAYR,
gi|502165914|ref|XP_004513729.1|PREDICTED: ADP,ATP carrier protein 1, mitochondrial-like [Cicer arietinum]	3	3	1	320.101	42441.8	15.94	YFPTQALNFAFK,TLASDGVAGLYR,AVAGAGVLAGYDK,
gi|3549691|emb|CAA09228.1|thaumatin-like protein PR-5b [Cicer arietinum]	3	3	3	3968.31	27242.1	42.74	GQTWNLWVNAGTSMAR,ISCTADINGQCPNELR,CHDAYSYPQDDPTSTFTCPAGSNYK,
gi|502089528|ref|XP_004488937.1|PREDICTED: succinate dehydrogenase [ubiquinone] iron-sulfur subunit 2, mitochondrial-like [Cicer arietinum]	3	3	2	244.384	23503.7	25.74	DLVVDMTNFYNQYK,SIEPWLK,IKNDIDPSLTFR,
gi|502154442|ref|XP_004509701.1|PREDICTED: caffeic acid 3-O-methyltransferase 1-like isoform X1 [Cicer arietinum]	3	3	2	1754.91	16623.9	29.8	FLVPNSDGVSLGPLLSLIQDK,MDSTLSSGVELGDVEERR,AGEGAQLSAHEIASR,
gi|502109061|ref|XP_004493557.1|PREDICTED: polygalacturonase inhibitor-like [Cicer arietinum]	3	3	3	330.211	38176.9	18.21	YLLITWTNVSGPIPSFLSQLK,NLLSFDFSK,LTGPIPDSFGSFK,
gi|502167704|ref|XP_004514225.1|PREDICTED: beta-glucosidase 10-like [Cicer arietinum]	2	1	1	1361.11	58907.8	15.95	YGNFPIYIHENGQQTLR,
gi|502127339|ref|XP_004499663.1|PREDICTED: 21 kDa protein-like [Cicer arietinum]	2	2	1	2123.2	21515.4	40.1	MINVAQVTSNALALVNHYASNH,EYAALHDCSEEISDSVDR,
gi|502122317|ref|XP_004497686.1|PREDICTED: 40S ribosomal protein S17-like isoform X1 [Cicer arietinum] >gi|502122319|ref|XP_004497687.1| PREDICTED: 40S ribosomal protein S17-like isoform X2 [Cicer arietinum]	2	2	2	2853.39	16082.8	16.9	ILEEVALIPSKR,ILEEVALIPSK,
gi|502151891|ref|XP_004508664.1|PREDICTED: uncharacterized protein LOC101510524 [Cicer arietinum]	2	2	2	1375.25	14528.6	41.27	EKPIIPSSLPETVYDIK,YASSILQTLK,
gi|502076827|ref|XP_004485470.1|PREDICTED: basic salivary proline-rich protein 2-like [Cicer arietinum]	2	2	2	380.673	52676.5	30.72	GLNISLEEAK,RNFAPQQNFGPPGQGER,
gi|502165449|ref|XP_004513585.1|PREDICTED: uncharacterized protein LOC101512917 [Cicer arietinum]	2	2	1	446.714	18019.4	21.6	LGLEPPMPNPPPTFPDIPQPSLSPSSEGSSPSLSF,EQAIMRDWMAHQLSPK,
gi|502091368|ref|XP_004489528.1|PREDICTED: isoflavone-7-O-methyltransferase 9-like [Cicer arietinum]	2	2	1	424.988	37308.9	21.78	IICDTFPK,GSDLCLAPMVECVLDPTLSGSYHQLK,
gi|502096332|ref|XP_004490701.1|PREDICTED: peroxidase 4-like [Cicer arietinum]	2	2	2	450.478	37181.3	35.22	GFEVIDAIK,DNNVAVLDFK,
gi|502163237|ref|XP_004512771.1|PREDICTED: glutamine synthetase nodule isozyme-like [Cicer arietinum]	2	1	1	1882.63	39442.4	25.84	DINWPLGWPIGGFPGPQGPYYCGIGADK,
gi|502166212|ref|XP_004513824.1|PREDICTED: (+)-neomenthol dehydrogenase-like [Cicer arietinum]	2	2	2	383.114	32300.6	12.54	EFTEALIPFLQCSSSPK,IDEILNEFLEDFK,
gi|502170521|ref|XP_004514850.1|PREDICTED: pectinesterase 2-like [Cicer arietinum]	2	2	2	242.128	28005.2	21.4	TDPNQNTGIIIHNSK,VSPASDLNPSSVK,
gi|449465667|ref|XP_004150549.1|PREDICTED: uncharacterized protein LOC101213947 [Cucumis sativus] >gi|449512903|ref|XP_004164174.1| PREDICTED: uncharacterized LOC101213947 [Cucumis sativus]	2	2	1	234.488	40364.7	10.29	SENASCNIGLK,DSEGNMNVEAPR,
gi|525345100|ref|NP_001266005.1|5-methyltetrahydropteroyltriglutamate--homocysteine methyltransferase-like [Cicer arietinum] >gi|219522337|gb|ACL14488.1| methionine synthase [Cicer arietinum]	29	29	13	3601.66	84708.8	46.13	VDQPRSETCYQIALAIK,IVEVNALANAFSGNK,YIPSNTFSYYDQVLDATATLGAVPPR,NIWANDLAASISTLETLASIVGK,VVELQEELDIDVLVHGEPER,YGWTGGEVGFDTYFSMARGNATIPAMEMTK,GMLTGPVTILNWSFVR,ALGVDTVPVLIGPVSYLLLSKPAK,SETCYQIALAIKDEVEDLEK,IVVSTSCSLLHTAVDLVNETK,DEVEDLEK,YTEVRPALENMVAAAKQIR,KLNLPILPTTTIGSFPQTVELR,WFDTNYHFIVPELGPDVNFTYASHK,DEAFFSANAAAQASR,LNLPILPTTTIGSFPQTVELR,TLTSLSGVAAYGFDLVR,ASIWKQMSDAGIK,ISEEEYIK,ATNVSARLDAQQK,VSADLR…
gi|502088409|ref|XP_004488812.1|PREDICTED: elongation factor 2-like [Cicer arietinum]	23	22	2	899.177	95062.9	27.16	VIENANVIMATYEDPLLGDVQVYPEK,GTVAFSAGLHGWAFTLTNFAKMYASK,VENLYEGPLDDQYANAIR,LLEPVYLVEIQAPEQALGGIYSVLNQK,GLKEQMTPLSEFEDK,STLTDSLVAAAGIIAQEVAGDVR,HNIRNMSVIAHVDHGK,GVQYLNEIKDSVVAGFQWASK,VAVQCKVASDLPK,ILSEQYGWDKDLAK,GGGQIIPTAR,GRFFAFGR,FTADELR,DSVVAGFQWASKEGALAEENMR,MVKFTADELR,AYLPVVESFGFSSQLR,TVIWMGK,ILSEQYGWDK,GVQYLNEIK,STGISLYYEMSDESLK,AICFEVCDVVLHTDAIHR,IMGPNYVPGEK,
gi|502102603|ref|XP_004492129.1|PREDICTED: heat shock cognate 70 kDa protein 2-like [Cicer arietinum]	19	7	3	9472.85	93317.3	42.98	NQVAMNPTNTVFVPAYFNDSQR,MYQGGAGEGPEVDDDAPPPSGGGAGPK,LIEDAIEQAIQWLDANQLAEADEFEDK,VEIIANDQGNRTTPSYVAFTDSER,DAGVIAGLNVLR,ELETICNPIIAK,TTPSYVAFTDSER,
gi|525314471|ref|NP_001266030.1|isoflavone reductase [Cicer arietinum] >gi|1708425|sp|Q00016.1|IFR_CICAR RecName: Full=Isoflavone reductase; Short=IFR; AltName: Full=2'-hydroxyisoflavone reductase; AltName: Full=NADPH:isoflavone oxidoreductase >gi|17949|emb|CAA43167.1| NADPH:isoflavone oxidoreductase [Cicer arietinum]	19	19	11	6474.82	35579.6	70.13	GAYVTEADVGTYTIRAANDPR,TPGDINKPSLVAAANPESK,NLAQFDATEPPRDK,DKVIILGDGNVK,GDAVYEIDPAKDAEAYDLYPDVK,YTTADEYLDQFV,AAGVILLEGDMNDHEALVK,LPHNYLTSNEVVSLWEK,DAEAYDLYPDVK,NLAQFDATEPPR,FFPSEFGLDVDR,GAYVTEADVGTYTIR,EELLQSFK,GDAVYEIDPAK,QVDTVICTFGR,AGNPTYALIR,LLILDQVK,HDAVDPVRPVFDEK,ILVLGPTGAIGR,
gi|502088188|ref|XP_004488762.1|PREDICTED: phosphoglycerate kinase, cytosolic-like [Cicer arietinum]	17	17	12	6797.99	42558.2	64.59	AQGYSVGSSLVEEDKLELANTLIEK,YLSGFGAK,YLKPSVAGFLMQK,SQTIIWNGPMGVFEFDK,MSHISTGGGASLELLEGKPLPGVLALDDA,IVSASSIPDGWMGLDIGPDSIK,FAAGTEAIAK,YSLKPLVPR,LSELLGIEVK,LVAQIPEGGVLLLENVR,VDLNVPLDDNLNITDDTR,IADDCIGEEVEK,LASLADLYVNDAFGTAHR,ELDYLVGAVANPK,GVTTIIGGGDSVAAVEK,GVSLLLPTDVVIADK,AQGYSVGSSLVEEDK,
gi|502171058|ref|XP_004514974.1|PREDICTED: enolase-like [Cicer arietinum]	16	13	4	798.291	48168.9	27.42	YGQDATNVGDEGGFAPNIQENK,SFVSDYPIVSIEDPLDQDDWEHYAK,IEEELGAAAVYAGSK,LAMQEFMVLPVGASSFKEAMK,ISGDSLK,AAVPSGASTGVYEALELRDGGSDYLGK,AVGNVNTIIAPALIGK,GNPTVEVDVTLSDGTFAR,DGGSDYLGKGVLK,LAMQEFMVLPVGASSFK,DKTYDLNFK,IEEELGAAAVYAGSKFR,VVIGMDVAASEFYDNKDK,
gi|502148965|ref|XP_004507340.1|PREDICTED: fructokinase-2-like [Cicer arietinum]	14	4	1	1750.49	35485.5	67.27	KGAIPALPTEADVLSLIK,NPSADMLLTPEDLNLELIR,NQILSIWDK,GAIPALPTEADVLSLIK,
gi|502082416|ref|XP_004487160.1|PREDICTED: 14-3-3-like protein B-like isoform X1 [Cicer arietinum] >gi|228552592|gb|ACQ45020.1| 14-3-3 [Cicer arietinum]	13	11	4	21297.8	31412	54.87	SVANLDVELTVEERNLLSVGYK,DNLTLWTSDIPEDGEDSQK,YLAEFKTGNEK,DRENFVYIAK,ILSSIEQKEETK,ILSSIEQK,SVANLDVELTVEER,VIDEHLIPSAAAGESTVFYYK,NLLSVGYK,LDVELTVEER,QAFDEAISELDTLNEESYK,
gi|356505332|ref|XP_003521445.1|PREDICTED: fructose-bisphosphate aldolase, cytoplasmic isozyme [Glycine max]	13	11	3	2036.37	37174.1	44.31	GGVLPGIK,TVPAAVPAVVFLSGGQSEEEATLNLNAMNK,AQDAFISRCR,VSPEVIAEYTVK,AWAGKDENIK,AQDAFISR,GDATLGEGASESLHVKDYK,IGPNEPSELAIHENAYGLAR,GTVELSGTNGETTTQGLDGLGQRCQK,RLASISVENVETNR,LASISVENVETNR,
gi|502077532|ref|XP_004485679.1|PREDICTED: minor allergen Alt a 7-like isoform X1 [Cicer arietinum]	12	12	4	12412.4	21651.9	80.79	LAEEIKK,FGMMAAQFKSFLDATGGLWNK,VYIVYYSMYGHVGK,GADSVEGVEAK,MATKVYIVYYSMYGHVGK,GGSPYGSGTYAGDGSR,LWQVPEILAEEVLGK,SDVPIITPNELTEADGLLFGFPTR,QPSELELAQAFHQGK,YFAGIAK,SFLDATGGLWNK,FGMMAAQFK,
gi|502082271|ref|XP_004487116.1|PREDICTED: protein disulfide isomerase-like 1-4-like isoform X1 [Cicer arietinum]	11	11	3	1006.95	63140.9	26.02	SEGSDAKESSDVKENQSSNSEVRDEL,LIFVFVETDNEDIGKPVSEYFGVSGSDTK,VVLGFLNSLVGPESEEFAAASR,YGVEGFPTIYFFIDGIHK,LEDDVNFYQTVDPEVAK,ADGFPTLLFFPAGNK,ESSDVKENQSSNSEVRDEL,SFDPITVETDR,FLPVFQEAAK,SAIVDFVSSNK,VLAYTGNDDGR,
gi|502155344|ref|XP_004510039.1|PREDICTED: malate dehydrogenase, mitochondrial-like [Cicer arietinum]	10	9	5	15134.9	36465.9	73.91	NGVEEILGLGPLSDFEQQGLENLK,SLCTAIAK,VAILGAAGGIGQPLSLLMK,LNPLVSSLSLYDIGGTPGVAADVSHINSR,ANLSDDYIK,ANVPVAEVNVPVVGGHAGVTILPLFSQATPK,SEVAGYQGEEELGK,DDLFNINAGIVK,ALEGADVVIIPAGVPR,
gi|502138643|ref|XP_004503480.1|PREDICTED: NADP-dependent malic enzyme-like [Cicer arietinum]	9	8	6	1520.73	55531.4	27.51	GLLPPSCSTQQLQER,YAESCMYTPLYRNYR,LLIDNVEELLPIVYTPVVGEACQK,VIKPTVLIGSSGVGK,ISANIAANVAAK,NWPERSIQVIVVTDGER,SIQVIVVTDGER,GLTYPPFSDIR,
gi|502146830|ref|XP_004506627.1|PREDICTED: aldo-keto reductase family 4 member C9-like isoform X2 [Cicer arietinum]	9	9	6	668.389	32343.9	41.58	ENFGVFDWSIPEDLIAK,IPSVGLGTWQAEPGVVAEAVNTAIQVGYR,IKENFGVFDWSIPEDLIAK,TLHDLQLDYLDLYLIHWPVSMKR,KLQDLLDIAR,GIHLSGYSPLGSPGVLK,NPVVKEVAEK,AENLDHPDIPSTWK,AMEALYDSGK,
gi|502129011|ref|XP_004500151.1|PREDICTED: heat shock cognate protein 80-like [Cicer arietinum]	8	3	2	1006.57	80323.2	32.05	SEEISKEEYAAFYK,ANNTLTIVDSGIGMTK,HSEFISYPISLWVEK,
gi|502145279|ref|XP_004505963.1|PREDICTED: 18.5 kDa class I heat shock protein-like [Cicer arietinum]	8	8	3	5369.74	17872.2	69.68	SNVYDPFSLDLWDPFKDFPFSSSPELSR,IEQVKAAMENGVLTVTIPK,DFPFSSSPELSRENSAFVSTR,SNVYDPFSLDLWDPFK,VDWKETPEAHVFK,AAMENGVLTVTIPK,ADLPGLK,VLQISGER,
gi|502165142|ref|XP_004513437.1|PREDICTED: eukaryotic initiation factor 4A-15-like isoform X1 [Cicer arietinum] >gi|502165144|ref|XP_004513438.1| PREDICTED: eukaryotic initiation factor 4A-15-like isoform X2 [Cicer arietinum]	7	7	4	823.361	47168.9	23	GIYAYGFEKPSAIQQRGIVPFCK,AGVAPEGSQFDAK,MFVLDEADEMLSR,ELAQQIEK,GLDVIQQAQSGTGK,ELAQQIEKVMR,RDELTLEGIK,
gi|502133132|ref|XP_004501659.1|PREDICTED: uncharacterized protein LOC101488532 [Cicer arietinum]	7	7	1	2546.11	24274.3	41.18	AYKEALELEPHFSVPLEALNR,TSALESLDAALSPLAAGSLAEGER,EALELEPHFSVPLEALNR,DAASYLLKAMVLDLQGFR,SAINSLANEALAEAEQAIALDPK,AMVLDLQGFR,DLTESVILSPK,
gi|502082255|ref|XP_004487111.1|PREDICTED: aquaporin PIP2-7-like [Cicer arietinum]	6	6	3	7188.06	31093.8	58.19	MGKDVEVQEQGGEYSAK,DSHVPVLAPLPIGFAVFMVHLATIPVTGTGINPAR,SARDSHVPVLAPLPIGFAVFMVHLATIPVTGTGINPAR,YHGGVNLVSDGYSK,DYQDPPPAPLFDPAELTK,SFGPAVIYNNDK,
gi|502149241|ref|XP_004507449.1|PREDICTED: glycine-rich RNA-binding protein GRP2A-like isoform X1 [Cicer arietinum]	6	6	1	5250.53	16304.1	67.47	CFVGGLAGPPDSDALAKAFSSYGEVTDSK,NITVNEAQSR,CFVGGLAGPPDSDALAK,VINDRETGR,GFGFVTFSTEQSMR,AFSSYGEVTDSK,
gi|502106642|ref|XP_004493007.1|PREDICTED: translocon-associated protein subunit beta-like [Cicer arietinum]	5	5	1	2782.7	14851.2	68.38	TWEKLDAGGVLSHTFELEAK,VPTNAALQEALSTPILPLDILADK,LDAGGVLSHTFELEAKSK,LDAGGVLSHTFELEAK,GVFSGEPAVIK,
gi|502083811|ref|XP_004487572.1|PREDICTED: peroxidase 4-like [Cicer arietinum]	5	5	3	2232.61	28714.3	46.01	TASQSGANSQIPGPSSDLATLIAMFK,GLSADELTVLSGAHTIGQSECQFFR,DGVFLLGGPSWIVPLGR,GFEVIDTIK,NCPVSGGDTNLAPLDILSPTTFDNR,
gi|502093329|ref|XP_004489907.1|PREDICTED: quinone oxidoreductase-like protein At1g23740, chloroplastic-like [Cicer arietinum]	5	5	2	982.729	35806.4	28.05	TPIPFSEVIEAYSYLETSRATGK,ILGTLSEYTIAEER,ELGVDLPIDYTK,VVAVSLNPVDYK,TPIPFSEVIEAYSYLETSR,
gi|502121459|ref|XP_004497328.1|PREDICTED: chalcone--flavonone isomerase 2-like [Cicer arietinum]	5	5	3	1009.54	24636.3	27.31	SATELTETVPFFRDIVTGPFEK,DQTFPSGSSILFTVSPK,DGSIPEVESAVIENK,SATELTETVPFFR,LLSEAVLESMIGAHGVSPAAK,
gi|502097512|ref|XP_004491012.1|PREDICTED: ferritin-2, chloroplastic-like isoform X2 [Cicer arietinum]	4	4	2	744.37	28582.4	36.61	ILTGVLFEPFEEVK,FFKESSEEEREHAEK,ELDLVPIVPQDSLAR,ISEFVAQLR,
gi|502148409|ref|XP_004507155.1|PREDICTED: uncharacterized protein C167.05-like [Cicer arietinum]	4	4	3	749.107	18097.8	29.27	WAIENLLRNADTLYIIHINPSQSTESR,NLLWLTTGSPLIPLSEFR,VLLGSVSSYVTSNASCPVTIVK,WAIENLLR,
gi|502147377|ref|XP_004506760.1|PREDICTED: beta-glucosidase 11-like [Cicer arietinum]	3	2	1	1346.28	45180	10.94	VRYLHEYIGSMLDMLR,DFTAYANVCFR,
gi|502121859|ref|XP_004497467.1|PREDICTED: interactor of constitutive active ROPs 2, chloroplastic-like isoform X1 [Cicer arietinum] >gi|502121862|ref|XP_004497468.1| PREDICTED: interactor of constitutive active ROPs 2, chloroplastic-like isoform X2 [Cicer arietinum] >gi|502121865|ref|XP_004497469.1| PREDICTED: interactor of constitutive active ROPs 2, chloroplastic-like isoform X3 [Cicer arietin…	3	3	2	377.808	105007	7.24	IARVTEELDAAHAANSELEAELR,EQLNLSESLK,ITNEAVASAEAAR,
gi|502147529|ref|XP_004506818.1|PREDICTED: disease resistance response protein 206-like [Cicer arietinum]	2	2	2	3890.45	21427.6	44.33	IIDNALTVGPNLSSK,ELPVIGGSGVFR,
gi|502083006|ref|XP_004487339.1|PREDICTED: diacylglycerol kinase delta-like isoform X1 [Cicer arietinum] >gi|502083010|ref|XP_004487340.1| PREDICTED: diacylglycerol kinase delta-like isoform X2 [Cicer arietinum] >gi|502083013|ref|XP_004487341.1| PREDICTED: diacylglycerol kinase delta-like isoform X3 [Cicer arietinum]	2	2	1	248.867	55140.3	14.11	QRDRDLTPPYVDDGLIEVVGFR,SVYDPSSPYHNDAEDDDVNEEDILADEFRK,
gi|502117964|ref|XP_004496033.1|PREDICTED: enolase-phosphatase E1-like [Cicer arietinum]	36	36	20	1965.97	136367	39.9	LKEAAEVQELTADTVEVNLPKDSDIEVVK,LADFTYLFSFFHCRR,NEEVDNK,SEGSLDATIKDSISFNEEK,LEENTDTDALSNGVEEK,EQLQVGEEIGETNKEVEPKEATEK,SDDSSVLQVSVEDNLKPDIVDDAQDPTVEKENEEK,EAAEVQELTADTVEVNLPK,DLIPESQTINVAEPVHDAAVGQQDEPPSTEPAVEETPQQIEK,SDDSSVLQVSVEDNLKPDIVDDAQDPTVEK,SVDTAEESSNAAETNQSEKELVK,QAEILETSAEKEEKPEPVATEEK,DESIAEKINSLANEDGDK,SEEAAQPSAVAIADAEPSAEADEK,IDDSAPLEAVADAVTVADNLK,EQLQVGEEIGETNKEVEPK,INSLANEDGDKHDDKPDD…
gi|502080442|ref|XP_004486565.1|PREDICTED: uncharacterized protein LOC101506026 [Cicer arietinum]	15	12	6	3019.27	38791.3	47.74	SAFAAQGLNTTDLVALSGAHTIGRGQCK,QQCNFINGNSVDLATTVTR,LKSAFAAQGLNTTDLVALSGAHTIGR,FFVDR,ASMIKMGNINVLTGSQGEIR,TAVENACPNIVSCADILALAAQISSVLAQGPNWK,GLDVVNRIK,DTCPNVHSLVR,SAFAAQGLNTTDLVALSGAHTIGR,RDSLTANQSLANQNLPGPSFNLTR,ILASLIR,MGNINVLTGSQGEIR,
gi|502091513|ref|XP_004489569.1|PREDICTED: glyceraldehyde-3-phosphate dehydrogenase 3, cytosolic-like [Cicer arietinum]	13	12	2	1813.7	36663.7	34.02	FGIVEGLMSTIHSITATQKTVDGPSMK,TLLFGASQVSVFGAR,AASCNIIPSSTGAAKAVGK,LTGMSFR,TVDGPSMKDWR,FGIVEGLMSTIHSITATQK,VIHDKFGIVEGLMSTIHSITATQK,AASCNIIPSSTGAAK,AGISLSDNFVK,VVDLIRHMASVN,VPTVDVSVVDLTVR,GILGYTEDDVVSTDFVGDSR,
gi|502176227|ref|XP_004515827.1|PREDICTED: adenylate kinase B-like [Cicer arietinum]	12	12	7	8848.2	26965	55.56	MANTNLEDVPSENLMTELLR,IDKVLNFAIDDAILEER,EAMDKGELVSDDLVVGIIDEAMK,GELVSDDLVVGIIDEAMK,WIHPSSGR,GTQSPIIKDEYCLCHLATGDMLR,GIVANLHAEKPPK,QTEPVIDYYSK,GFILDGFPR,VLNFAIDDAILEER,VPGVDDVTGEPLIQR,LILVGPPGSGK,
gi|502176016|ref|XP_004515783.1|PREDICTED: FAM10 family protein At4g22670-like isoform X3 [Cicer arietinum]	8	8	4	2226.92	43679.2	29.38	ILNDPDLMSAFSDPEVMAALQDVMK,LEEAIENLTEAIILNPTSAIMYATR,MGDSSVEVTEESR,DLHVASNIDYDEEISAVLKK,MGDSSVEVTEESRESSQLAK,AMEAISEGK,AMLGQWAESAK,DANAALEINPDSAK,
gi|502153363|ref|XP_004509315.1|PREDICTED: peroxidase 72-like [Cicer arietinum]	7	4	2	849.805	34232.4	29.41	DSLGASLSGSNNNIPAPNNTFQTILTK,LQGLDIVDLVALSGSHTIGNSR,LYNQNGNGKPDFTLDQYYAAELRNNCPK,GCDASILLDGNGGIISEKGSNPNR,
gi|502161844|ref|XP_004512303.1|PREDICTED: 60S ribosomal protein L4-like [Cicer arietinum]	7	7	3	3107.12	44968.1	30.71	ASAAARPLVTVQSLEGDIATDASTTLPIPDVFR,AWYNTMVSDSDYTEFDNFTK,YAVVSAIAASAIPSLVLAR,MVNSDLTR,IINSDEVQSVVRPIK,MALLAEAER,NIPGVEITNVER,
gi|502107593|ref|XP_004493313.1|PREDICTED: nascent polypeptide-associated complex subunit alpha-like protein 1-like [Cicer arietinum]	7	7	6	3667.39	22144.4	50.25	AANGDIVAAIMELTN,NILFVISKPDVFK,IEDLSSQLQTQAAEQFK,APNLSNVGAKPESSGVAPEDEDVDETGVDPK,SPTADTYIIFGEAK,EELLATHLEQQK,DIELVVTQAGVPR,
gi|502181064|ref|XP_004516752.1|PREDICTED: isoliquiritigenin 2'-O-methyltransferase-like [Cicer arietinum]	5	1	1	1940.98	41659.5	37.63	VPESSNMSKHTCVIDNLMFLVTTGK,
gi|502121419|ref|XP_004497312.1|PREDICTED: glutathione S-transferase DHAR2-like isoform X2 [Cicer arietinum]	4	4	2	2545.31	23552	58.49	IFGSFVSFLK,DANDGTEQALVAELNALEEHLK,AAEEYVIAGWAPK,VLLTLEEK,
gi|502079315|ref|XP_004486222.1|PREDICTED: major latex allergen Hev b 5-like [Cicer arietinum]	4	4	3	34316.1	17836.1	85.03	EEAPAAPETQDPLEVETKEVVTEEAKEENTEAPK,ETEESPEEVKEEAAVEEPIATIENESAAPPAPPATAEVEEEK,EVVTEEAKEENTEAPK,EEAPAAPETQDPLEVETK,
gi|502173488|ref|XP_004515341.1|PREDICTED: uclacyanin-2-like [Cicer arietinum]	4	4	3	18346.9	19881.3	53.44	VGDNLVFKYGSVHQVNEVDESGYK,IYFICPTPGHCTSTGGMK,YGSVHQVNEVDESGYK,VGDNLVFK,
gi|502106729|ref|XP_004493036.1|PREDICTED: biotin carboxyl carrier protein of acetyl-CoA carboxylase, chloroplastic-like [Cicer arietinum]	4	4	1	1775.9	25958.9	52.28	SGVESPTTPSIEPSSSVSVNQESISQFFTQVASLVK,EVALDGPSNDVPPVK,SSRPPLKSPMAGTFYR,SPAPGEPPFVK,
gi|502159347|ref|XP_004511476.1|PREDICTED: probable cytochrome c At4g10040-like [Cicer arietinum]	4	4	1	1438.69	12302	43.75	QGPNLNGLFGRQSGTTPGYSYSAANK,MASFEQAPAGDAK,ADLIAYLK,QGPNLNGLFGR,
gi|502130085|ref|XP_004500525.1|PREDICTED: biotin carboxyl carrier protein of acetyl-CoA carboxylase 1, chloroplastic-like [Cicer arietinum]	2	2	1	1263.37	30204.4	36.59	LLLEDGEPVGYGDPLLAVLPSFHDINIM,SDVAGEVLK,
gi|502179096|ref|XP_004516372.1|PREDICTED: LOW QUALITY PROTEIN: probable calcium-binding protein CML49-like [Cicer arietinum]	2	2	1	630.95	32363.9	12.67	EFTSLFYSLQSWR,ALSSYNQSFSLRTVHLLMYHFTNTSVK,
gi|356572074|ref|XP_003554195.1|PREDICTED: polygalacturonase inhibitor-like [Glycine max]	2	2	1	328.761	36705.9	14.59	NQLSFDLSEVEFPASLTSLDLNHNK,LCGQIPVGGDLQSFDIYSYFHNK,
gi|357502061|ref|XP_003621319.1|Pentatricopeptide repeat-containing protein [Medicago truncatula] >gi|355496334|gb|AES77537.1| Pentatricopeptide repeat-containing protein [Medicago truncatula]	2	2	1	220.916	14590.8	24.6	DLVSWNSMIHGFGIHGHGEKAIELFTR,DLVSWNSMIHGFGIHGHGEK,
gi|502156314|ref|XP_004510412.1|PREDICTED: linoleate 9S-lipoxygenase-like [Cicer arietinum]	24	7	3	4171.63	97952.3	42.05	LAEIEQK,NDTLTDLTIIEVLSR,EHLEPNMSGVTVEEAIQNNR,IEGDLWTSDSQPIEAYK,SVVTLQLNEPEFNTFEDVR,TYIPSETPAPLVYYR,VVQVDHSAWMTDEEFAR,
gi|502087868|ref|XP_004488666.1|PREDICTED: chitinase 2-like [Cicer arietinum]	23	23	5	85460.7	34195.4	92.74	GIFIWNANDSATPPPNGKPFSFEIKAQELLTK,ISREDFLEGVIDLLDAESLR,DEFKNIFLSLSDVYGSK,HPFNPASK,GDKHPFNPASK,GIFIWNANDSATPPPNGKPFSFEIK,AQELLTK,NIFLSLSDVYGSKK,IHQFHFILGFATETYDDSGK,EDTDLSVDVVSIAPSKPVNSK,HDYIDWVDYQFYFETLK,VEWPDNAVNSLKK,VVISIGGR,EDFLEGVIDLLDAESLR,EYIGVKPYPDTLHNFPTDIINSK,IIQQYNEVK,YHTLFLAR,LLAGASTDPDDAGK,LKEDTDLSVDVVSIAPSKPVNSK,DSDVKPIIFR,GTGVFNPSWNVHFFSPEK,NIFLSLSDVYGSK,VEWPDNAVNSLK,
gi|525313856|ref|NP_001265896.1|fructose-bisphosphate aldolase, cytoplasmic isozyme [Cicer arietinum] >gi|3913008|sp|O65735.1|ALF_CICAR RecName: Full=Fructose-bisphosphate aldolase, cytoplasmic isozyme >gi|3021338|emb|CAA06308.1| cytosolic fructose-1,6-bisphosphate aldolase [Cicer arietinum]	21	21	13	21539.3	38583.6	90.78	SKYHDELIANAAYIGTPGK,ALSDHHVLLEGTLLKPNMVTPGSDSPK,ALQQSTLK,EENVKNAQDALLTR,KPWTLSFSFGR,VDKGTVELAGTDGETTTQGLDGLGAR,AWSGKEENVK,ANSEATLGTYK,TVPAAVPAVVFLSGGQSEEEATVNLNAINQVK,GKKPWTLSFSFGR,YHDELIANAAYIGTPGK,VAPEVVAEHTVR,YAVICQENGLVPIVEPEILVDGSHDIHK,IGPNEPSEHSIHENAYGLAR,GTVELAGTDGETTTQGLDGLGAR,NAQDALLTR,GNSQLGEGASESLHVK,LASINVENVETNR,GILAADESTGTIGK,LASINVENVETNRR,RLASINVENVETNR,
gi|502161212|ref|XP_004512077.1|PREDICTED: peroxidase 72-like [Cicer arietinum]	20	20	9	4998.73	37091.1	56.8	MAASLLR,SALEKECPHTVSCADILTLAARDSTVLTGGPSWGVPLGR,EPRMAASLLR,TQCPRSGGDQNLFVLDFVTPVK,NQVSAALVK,LHFHDCFVK,GCDASVLLDSSGTIISEK,VGGYLYPQFYDDSCPK,SDFTLDQNYAAQLR,SGGDQNLFVLDFVTPVK,FDNYYFQNLLANK,YAESNDLFFEQFAK,GLNIVDLVALSGSHTIGDSR,LGNITPLTGSR,DSTVLTGGPSWGVPLGR,GFEVIDEIK,ECPHTVSCADILTLAAR,LYNQTGNGK,SALEKECPHTVSCADILTLAAR,GLLSSDEILLTK,
gi|502102666|ref|XP_004492148.1|PREDICTED: actin-11-like [Cicer arietinum]	20	11	1	3339.98	42001	50.93	ILTERGYSFTTSAER,TSSSVEKSYELPDGQVITIGDER,CPEVLFQPSMIGMEAAGIHETTYNSIMK,GYSFTTSAEREIVR,GYSFTTSAER,SYELPDGQVITIGDER,LAYIALDYEQELETAR,TTGIVLDSGDGVSHTVPIYEGYALPHAILR,DLYGNIVLSGGTTMFPGIADR,DLYGNIVLSGGTTMFPGIADRMSK,AEYDESGPSIVHR,
gi|502176240|ref|XP_004515830.1|PREDICTED: glyceraldehyde-3-phosphate dehydrogenase, cytosolic-like [Cicer arietinum]	19	17	9	7538.19	36658	70.33	VINDRFGIVEGLMTTVHSITATQK,YDSVHGQWKNDELTVK,DAPMFVVGVNEHEYKPEFDIVSNASCTTNCLAPLAK,NPEEIPWASTGADIIVESTGVFTDK,LTGMAFRVPTVDVSVVDLTVK,AATYDEIK,LTGMAFR,NPEEIPWASTGADIIVESTGVFTDKDK,TLLFGEK,FGIVEGLMTTVHSITATQK,GILGYTEDDVVSTDFIGDTR,VVDLIVHIAK,LVSWYDNELGYSTR,DSNTLLFGEKPVTVFAHR,VPTVDVSVVDLTVK,TVDGPSAKDWR,AASFNIIPSSTGAAK,
gi|357464527|ref|XP_003602545.1|Actin [Medicago truncatula] >gi|355491593|gb|AES72796.1| Actin [Medicago truncatula]	17	5	3	4334.85	41940	60.48	MSKEITALAPSSMK,GYMFTTSAER,GEYDESGPSIVHR,LAYVALDYEQELETAK,NYELPDGQVITIGAER,
gi|525313446|ref|NP_001266061.1|malate dehydrogenase, cytoplasmic-like [Cicer arietinum] >gi|10334493|emb|CAC10208.1| cytosolic malate dehydrogenase [Cicer arietinum]	15	15	2	2096.06	35844.1	53.01	KLDLTAEELSEEK,DVMSKNVSIYK,IVQGLSIDEFSRK,LDLTAEELSEEK,NVIIWGNHSSTQYPDVTHATVK,TPAGEKPVRELVSDDAWLNGEFITTVQQR,EFAPSIPEK,ALGQISERLSVQVSEIK,IVQGLSIDEFSR,MELVDAAFPLLK,LSSALSAASAACDHIR,VLVVANPANTNALILK,ALGQISER,EFAPSIPEKNISCLTR,NLAYSCLS,
gi|502171791|ref|XP_004515103.1|PREDICTED: peroxidase 12-like [Cicer arietinum]	14	14	7	2229.97	28747.5	51.34	GTSNLPSPFNTTTVTLNTFAPK,LINQF,QGLFTSDQDLINDK,STCPNANSGNVANLDIR,GLVNDFAVNQNLFFEK,TPTVFDNK,IVSCADITVLAGR,DAVFLSGGPDYPVPLGRK,FVDAFLK,NLDVTDVVALSGAHTFGR,DAVFLSGGPDYPVPLGR,LSPVVDPTMDK,TEALQTIDNIR,VSQLDVLTGNQGEIR,
gi|502121977|ref|XP_004497518.1|PREDICTED: adenosine kinase 2-like [Cicer arietinum]	14	14	4	1770.67	38022.2	63.64	SGCTYPEKPDFH,SLIANLSAANCYKVDHLK,VFSMNLSAPFICEFFK,VSEGVLLGMGNPLLDISAVVDEAFLQK,LAGVNVHYYEDENTPTGTCAVCVVGGER,VAQWILQAPGATSFMGCIGK,LVDTNGAGDAFVGGFLSQLVQEKPIEECVR,VHGWETDNVEEIAIK,VLPYMDYVFGNETEAR,YTVEYIAGGATQNSIR,LYPVILLPK,KPENWALVEK,ITVITQGADPVCVAQDGK,LNDAILAEDK,
gi|502121944|ref|XP_004497502.1|PREDICTED: 60S ribosomal protein L12-like [Cicer arietinum]	14	14	1	11244.7	17918.8	59.64	ELSGTVKEILGTCVSVGCTVDGK,SMAKELSGTVKEILGTCVSVGCTVDGK,HNGNISLDDVIEIAK,ELSGTVKEILGTCVSVGCTVDGKDPK,EILGTCVSVGCTVDGKDPKDLQQEINDGDVEIPLE,MPPKFDPSQVVDVYVR,EILGTCVSVGCTVDGK,DPKDLQQEINDGDVEIPLE,SMAKELSGTVK,FDPSQVVDVYVR,FDPSQVVDVYVRVTGGEVGAASSLAPK,IGPLGLSPK,VTGGEVGAASSLAPK,VAVVPSAAALVIK,
gi|502171701|ref|XP_004515086.1|PREDICTED: peroxidase 3-like [Cicer arietinum]	13	13	10	5437.54	36380.7	53.37	CKDINDQTTLIEMDPGSR,HIPHVPSLAAALIR,FFIEFAKSMEK,DSVHSIGGPFWK,DINDQTTLIEMDPGSR,DLVLLSGAHTIGVSHCSTISTR,SIVEAECPGVVSCADILALTAR,FFIEFAK,SIIDQQLK,LHFHDCFVR,NTFDLGYYK,GFEFIDTVK,GLFQSDATLLK,
gi|502096326|ref|XP_004490699.1|PREDICTED: cationic peroxidase 1-like [Cicer arietinum]	13	13	9	2623.04	35484.9	43.85	DSVAILGGPQLWYNVLLGR,DLVALSGGHTIGFAKCTTFR,IYNETNIDPSFAASLRK,LVQLYSK,RPVVSCADILATAAR,KGGDNNLTPLDFTPSK,SPLTFAR,SVVHQAILR,GFSVVDEIK,IYNETNIDPSFAASLR,DLVALSGGHTIGFAK,TAFPNINSIR,VCPQALQVIK,
gi|502144437|ref|XP_004505696.1|PREDICTED: peptidyl-prolyl cis-trans isomerase 1-like [Cicer arietinum]	12	12	7	15611.8	18395.8	76.16	TAENFRALCTGEK,HVVFGQVVEGLDVVKEIEK,GSSFHRVIPNFMCQGGDFTAGNGTGGESIYGSK,HTGPGILSMANAGPGTNGSQFFVCTAK,VIPNFMCQGGDFTAGNGTGGESIYGSK,KHTGPGILSMANAGPGTNGSQFFVCTAK,FADENFIKK,VFFDMTVGGTAAGR,TEWLDGK,IVFELFADVTPR,HVVFGQVVEGLDVVK,FADENFIK,
gi|502152754|ref|XP_004509077.1|PREDICTED: peroxidase 73-like [Cicer arietinum]	11	11	3	1768.74	36430.2	43.29	ATVNSFASNANVFNNNFINAITK,VYASQLQQMCPR,LFFHDCFVQGCDASVLVASSGNNQAEK,DHSDNLSLAGDGFDTVIK,GLFTSDQILFTDTR,YTVELGR,IAIDMDPTTPR,NVDPRIAIDMDPTTPR,VSCADILALATR,FSNRIYNFNK,QSPVDPTLNK,
gi|502077529|ref|XP_004485678.1|PREDICTED: flavoprotein WrbA-like [Cicer arietinum]	11	9	8	12389.7	21977.3	58.62	FGMMSAQFKAFMDATGGLWNK,LWQVPETLSEVVLRK,SDVPDISPKELPEADGLLFGFPSR,SDVPDISPK,FGMMSAQFK,AFMDATGGLWNK,ELPEADGLLFGFPSR,GGSPYGAGTFGDHGVGEPTELELAQAFHQGK,LWQVPETLSEVVLR,
gi|502083198|ref|XP_004487389.1|PREDICTED: peroxidase 3-like [Cicer arietinum]	10	10	3	2662.32	36191.2	55.11	SLVEAECPGVVSCADIIALSARDSIVVTGGPFWK,MHFHDCFVRGCDGSILLNSTTNQAEK,SLVTQLLHGSIEIFYDEFAKSMEK,RGLFQSDSALLTNSVTK,GCDGSILLNSTTNQAEKNAPPNLTVR,GDQDPSLDSEYAK,MHFHDCFVR,SLVEAECPGVVSCADIIALSAR,DSIVVTGGPFWK,NTFDLSYYNQVVK,
gi|502092725|ref|XP_004489754.1|PREDICTED: ruBisCO-associated protein-like [Cicer arietinum]	10	10	9	7907.96	32157.9	65.82	GTGNFFPTWNLDVFDIEWVK,YEIDLSINVVSIAPNER,MSSKGNNGNIDFTIYR,GNNGNIDFTIYR,DLYHNLIDGIDIHYDVIK,DIIDLVDFEFYNLKPR,SSEDEFSFSIGEVIR,EYIHDIPPPINSNIYK,VIISIGGVGSEFPFNPIDK,TLEQLLELYK,
gi|525314299|ref|NP_001265990.1|40S ribosomal protein S3a [Cicer arietinum] >gi|75299406|sp|Q8GTE3.1|RS3A_CICAR RecName: Full=40S ribosomal protein S3a >gi|24817254|emb|CAD56219.1| ribosomal protein S3a [Cicer arietinum]	8	8	2	1095.8	26657.9	39.39	MREIMVNQATSCDLKELVR,NVLTNFYGMDFTTDK,LMEVHGDYSEDVGTK,VFEISLADLQGDEDNAFR,MREIMVNQATSCDLK,EIMVNQATSCDLK,VERPADETVVEGTPEIVGA,ATSSIYPLQNVFIR,
gi|502173457|ref|XP_004515334.1|PREDICTED: nucleoside diphosphate kinase 1-like [Cicer arietinum]	7	7	7	15186	16485.9	83.22	AEQTFIMIKPDGVQR,EIALWFPEGPANWQSSLHSWIYE,NVIHGSDSVESATK,KIIGATNPAQSEPGTIR,GDFAIDIGR,GLVGEVISR,IIGATNPAQSEPGTIR,
gi|502078786|ref|XP_004486054.1|PREDICTED: 40S ribosomal protein S5-like [Cicer arietinum]	7	7	4	21072.8	23139.7	70.05	WSFDDVQLSDVSLIDYIGVVPSK,NIKSIAECLADELINAAK,LTNSLMMHGR,SIAECLADELINAAK,QAVDISPLR,VNQAIYLLTTGAR,AEVIPEPAIVSDPNQIEVK,
gi|502145350|ref|XP_004505993.1|PREDICTED: aquaporin PIP2-7-like [Cicer arietinum]	7	7	4	15186.5	30748.3	72.28	AYFDRYGGGANFVHDGYNK,AVFYMAAQCAGAISGTGLAK,GFQKAYFDR,DSHVPVLAPLPIGFAVFMVHLATIPITGTGINPAR,DYQDPPPAPLIDFDELTK,YGGGANFVHDGYNK,SFGSAVIYNEGK,
gi|502097307|ref|XP_004490962.1|PREDICTED: probable aquaporin PIP-type 7a-like isoform X2 [Cicer arietinum]	7	4	1	8731.28	31223.3	76.47	ALFYMVMQVLGAICGAGVVKGFEGK,GDGLGAEIVGTFILVYTVFSATDAKR,DYQEPPPAPLFEPSELTSWSFYR,QPLGIAAQSQDEPK,
gi|502080159|ref|XP_004486478.1|PREDICTED: tubulin beta-3 chain-like [Cicer arietinum]	7	7	1	649.279	43227.6	22.37	FPGQLNSDLR,GLKMASTFIGNSTSIQEMFR,GHYTEGAELIDSVLDVVR,ALTVPELTQQMWDAK,NSSYFVEWIPNNVK,MMLTFSVFPSPK,LAVNLIPFPR,
gi|502122561|ref|XP_004497805.1|PREDICTED: 60S ribosomal protein L4-like [Cicer arietinum]	6	2	1	1615.81	44791	31.77	IETVPELPLVVGDSAEGVEK,QIGAFPDAEK,
gi|502146638|ref|XP_004506541.1|PREDICTED: 40S ribosomal protein S13-like [Cicer arietinum] >gi|502175945|ref|XP_004515770.1| PREDICTED: 40S ribosomal protein S13-like [Cicer arietinum]	6	6	1	3536.18	17226.3	39.07	KGLTPSQIGVILR,AHGLAPEIPEDLYHLIK,LILVESR,GISSSALPYK,ISTQDVEETICK,GLTPSQIGVILR,
gi|502087264|ref|XP_004488480.1|PREDICTED: proteasome subunit alpha type-6-like isoform X1 [Cicer arietinum] >gi|502087267|ref|XP_004488481.1| PREDICTED: proteasome subunit alpha type-6-like isoform X2 [Cicer arietinum] >gi|502087270|ref|XP_004488482.1| PREDICTED: proteasome subunit alpha type-6-like isoform X3 [Cicer arietinum]	6	6	1	1008.56	27382	35.37	VLSTEEIDEHLTAISERD,NDPSFTYEETVQTAISALQSVLQEDFK,YLGLLATGMTADARTLVQQAR,ATEIEVGVVQKDNPAFR,HITIFSPEGR,LLDQTSVTHLFPITK,
gi|502143504|ref|XP_004505365.1|PREDICTED: 14-3-3-like protein GF14 iota-like [Cicer arietinum]	6	1	1	19780	29354.1	34.51	ERETQVYMAK,
gi|502081979|ref|XP_004487029.1|PREDICTED: probable histone H2A.1-like [Cicer arietinum]	5	3	1	60561.8	15882.8	58.39	AGLQFPVGRIGR,AAKELPSPSMAK,LLAGVTIAHGGVLPNINPILLPK,
gi|502113433|ref|XP_004494649.1|PREDICTED: histone H2AX-like [Cicer arietinum]	5	4	3	11080.3	14622.9	70.5	LLGSVTIANGGVLPNIHQTLLPK,HIQLAVR,SSKAGLQFPVGR,GKGEIGSASQEF,
gi|502118906|ref|XP_004496437.1|PREDICTED: 40S ribosomal protein S18-like [Cicer arietinum] >gi|502118979|ref|XP_004496465.1| PREDICTED: 40S ribosomal protein S18-like [Cicer arietinum]	5	5	2	5683.14	17683.6	57.24	MSLVANEEFQHILR,AGELSAAELDNLMTVVANPR,IMFALTSIK,FSQVVSNSLDMK,IPDWFLNR,
gi|357473151|ref|XP_003606860.1|Allene oxide synthase [Medicago truncatula] >gi|33504428|emb|CAC86898.1| 9/13 hydroperoxide lyase [Medicago truncatula] >gi|355507915|gb|AES89057.1| Allene oxide synthase [Medicago truncatula]	5	5	2	632.771	54094	21.95	FVGSDGENLLKHVFWSNGR,VIALLDGVSFPILFDNSK,FVGSDGENLLK,GEMIFGYQPFATKDPK,LADEIRTVVK,
gi|502124733|ref|XP_004498649.1|PREDICTED: probable histone H2A variant 3-like [Cicer arietinum]	4	3	1	23625.5	14275.7	51.49	VGATAAVYSAAILEYLTAEVLELAGNASK,GDEELDTLIK,HLQLAIR,
gi|502081976|ref|XP_004487028.1|PREDICTED: probable histone H2A.2-like [Cicer arietinum]	4	1	1	43273.1	15952.8	52	LLSGVTIAHGGVLPNINPILLPK,
gi|470116872|ref|XP_004294597.1|PREDICTED: probable histone H2B.1-like isoform 1 [Fragaria vesca subsp. vesca] >gi|470117136|ref|XP_004294720.1| PREDICTED: probable histone H2B.1-like [Fragaria vesca subsp. vesca]	4	4	4	38076.7	16394.3	46.31	IYIFK,AMGIMNSFINDIFEK,QVHPDIGISSK,LVLPGELAK,
gi|508715673|gb|EOY07570.1|Histone superfamily protein isoform 2, partial [Theobroma cacao]	4	4	1	25194	11409.4	58.25	DNIQGITKPAIR,TVTAMDVVYALK,ISGLIYEETR,IFLENVIR,
gi|502115131|ref|XP_004495132.1|PREDICTED: 40S ribosomal protein S15-4-like [Cicer arietinum]	4	4	1	19949.4	17113.2	67.55	TFNQVEIKPEMIGHYLAEFSISYKPVK,NMIIVPEMIGSIIGVYNGK,GVDLDALLDMSTDELVK,MADVEPEVAQGVPK,
gi|502151950|ref|XP_004508692.1|PREDICTED: NADP-dependent alkenal double bond reductase P1-like [Cicer arietinum]	4	4	2	886.623	35770.1	47.2	FLEFVLPHIR,LPEGSNDVLVKNLYLSCDPYPIAGYGVSK,HFPEGIDIYFENVGGK,MQGFVVTDFYHLYPK,
gi|502176641|ref|XP_004515907.1|PREDICTED: S-adenosylmethionine synthase 2-like [Cicer arietinum]	4	1	1	590.318	43073.7	23.08	CNVLVNIEQQSPDIAQGVHGHLSK,
gi|502113766|ref|XP_004494752.1|PREDICTED: peptidyl-prolyl cis-trans isomerase CYP19-3-like [Cicer arietinum]	4	4	2	1043.84	18787.3	47.67	VFFDILIGR,TPWLDGK,VVMELFADVTPK,FTDENFTLK,
gi|502136811|ref|XP_004502844.1|PREDICTED: alpha-galactosidase-like isoform X1 [Cicer arietinum]	4	4	1	194.546	43089.5	18.51	VQVSGINDCSQVWAGPLSGSR,KVQVSGINDCSQVWAGPLSGSR,EILTNKEVIAINQDSLGVQGR,APLLVGCDIR,
gi|502161040|ref|XP_004511996.1|PREDICTED: 40S ribosomal protein S4-1-like [Cicer arietinum]	4	4	3	604.629	29985	20.08	ECLPLILILR,EVIAILMQR,GTFETIHVQDATGHEFATR,FDVGNVVMVTGGR,
gi|502081670|ref|XP_004486932.1|PREDICTED: beta-glucosidase 12-like [Cicer arietinum]	4	2	1	1311.59	58895.8	13.23	AASNWLFVYPR,LDGGINQEGIK,
gi|502156428|ref|XP_004510469.1|PREDICTED: auxin-binding protein ABP19a-like [Cicer arietinum]	4	4	1	3894.07	22572	63.03	LDIAEGGSIPMHTHPGATELLIMVK,GEITAGFMTTSAVYSK,NTFNAALTSAFVTDFPGVNGLGISAAR,VGDVMVFPQGMLHFQVNSGK,
gi|502084741|ref|XP_004487751.1|PREDICTED: chitinase 2-like [Cicer arietinum]	4	2	1	16142	34750.1	33.66	EDIDVSIDMVSIAPSK,NLFLSLSDVYGSK,
gi|502114889|ref|XP_004495074.1|PREDICTED: succinyl-CoA ligase [ADP-forming] subunit beta, mitochondrial-like [Cicer arietinum]	3	3	1	300.633	45574.6	16.15	AILVNIFGGIMK,LHGGTPANFLDVGGNASEGQVVEAFK,LEGTNVDQGK,
gi|502153431|ref|XP_004509337.1|PREDICTED: probable serine protease EDA2-like [Cicer arietinum]	3	3	2	260.679	57128	18.96	YYEFLDYFR,QALFDLAAFR,AALQETTQIIETK,
gi|502128459|ref|XP_004499970.1|PREDICTED: glutathione S-transferase F9-like [Cicer arietinum]	3	3	1	2406.15	25171.7	49.77	EIEFETLDIDLFK,LQPFGEVPVVQDGDYTLYESR,VLDIYEEK,
gi|502076697|ref|XP_004485430.1|PREDICTED: elongation factor 1-gamma-like isoform X1 [Cicer arietinum] >gi|502076700|ref|XP_004485431.1| PREDICTED: elongation factor 1-gamma-like isoform X2 [Cicer arietinum]	3	3	2	432.855	48145.3	19.05	ASQMIEDFEPFEGEALLDAK,YFWTLINQPNFR,VPVLETPEGPVFESNAIAR,
gi|502143168|ref|XP_004505242.1|PREDICTED: caffeoyl-CoA O-methyltransferase-like [Cicer arietinum]	3	3	2	1203.18	28096.3	47.77	SLLQSDALYQYILETSVFPR,VGGVIGYDNTLWNGSVVAPPDAPLR,IEICMLPVGDGITICR,
gi|502083532|ref|XP_004487488.1|PREDICTED: 40S ribosomal protein S25-2-like [Cicer arietinum]	2	2	2	4660.83	11993.1	34.26	VNNMVLFDQSTYDK,LITPSILSDR,
gi|502077416|ref|XP_004485644.1|PREDICTED: soluble inorganic pyrophosphatase 1, chloroplastic-like isoform X2 [Cicer arietinum]	2	2	1	559.695	32630.3	26.3	ASLVNDVDDVEK,IVAISLDDPK,
gi|356541826|ref|XP_003539373.1|PREDICTED: beta-glucosidase 24-like [Glycine max]	2	1	1	1311.59	49286.7	6.99	LSGGINQEGIDYYNNLIDELVAK,
gi|482569970|gb|EOA34158.1|hypothetical protein CARUB_v10021660mg, partial [Capsella rubella]	2	2	1	8531.8	15340.9	45.59	FQSSAVSALQEAAEAYLVGLFEDTNLCAIHAK,STELLIR,
gi|502096593|ref|XP_004490788.1|PREDICTED: isocitrate dehydrogenase [NADP], chloroplastic-like [Cicer arietinum]	2	2	1	245.395	44186.3	12.44	EHYLNTEEFIDAVAAELK,LIDDMVAYALK,
gi|502079142|ref|XP_004486167.1|PREDICTED: putative lactoylglutathione lyase-like isoform X2 [Cicer arietinum]	2	2	1	466.88	32304.8	21.25	ITSFLDPDGWK,TVLVDNQDFLK,
gi|502090241|ref|XP_004489166.1|PREDICTED: outer plastidial membrane protein porin-like [Cicer arietinum]	2	2	1	193.883	29513.5	16.67	GDALNASFYHLVNPLTNTAFGVDVNHR,ENTFTLGTQHALDSLTTVK,
gi|502135187|ref|XP_004502249.1|PREDICTED: selenium-binding protein 1-like [Cicer arietinum]	2	2	1	275.737	54657.5	23.77	GSPVVAVVDDGETWQSDVPEIQGHK,FLIAPGLVSGR,
gi|502092902|ref|XP_004489821.1|PREDICTED: ATP-citrate synthase alpha chain protein 2-like [Cicer arietinum]	2	2	1	235.575	46661.6	13.48	SGLVALNLDLAQVASFVK,SAQVTEATDFTALQDKEPWLSSSK,
gi|502142791|ref|XP_004505108.1|PREDICTED: 2-hydroxyisoflavanone synthase-like [Cicer arietinum]	2	2	1	217.966	59710.3	17.75	SAQTQEPLNVTEELLK,WTNSTISRMMLGEAEEIR,
gi|525313731|ref|NP_001266121.1|uncharacterized protein LOC101501911 precursor [Cicer arietinum] >gi|3377952|emb|CAA08906.1| cysteine proteinase [Cicer arietinum]	2	2	1	216.59	40231.9	8.94	LDHGVLLVGFGNGFAPIR,NSWGQNWGEEGYYK,
gi|502095323|ref|XP_004490427.1|PREDICTED: glucose-6-phosphate isomerase 1, chloroplastic-like isoform X1 [Cicer arietinum]	2	2	1	375.345	68093.1	17.59	AAGEVLALQK,IEGWLARFPMFDWVGGR,
gi|502183208|ref|XP_004517086.1|PREDICTED: aconitate hydratase 2, mitochondrial-like [Cicer arietinum]	2	1	1	197.741	108323	7.87	NVFLRDIWPSTEEIAETVQSSVLPEMFR,
gi|502159207|ref|XP_004511429.1|PREDICTED: chalcone synthase 1-like [Cicer arietinum]	2	1	1	376.343	43483.2	13.62	EAGLSFHLRK,
[truncated: 170 more rows]

## Sheet: Table S1C
Supplemental Table S1c: List of 481 diffrentially expressed proteins with their actual fold changes
[truncated: 483 more rows]
